# Supplementary material for: ﻿Review of the spider genus Amaurobius (Araneae, Amaurobiidae) from China, with description of a new genus
Source: Zookeys. 2025 Jul 15;1245:269–87. doi: 10.3897/zookeys.1245.152487 (PMC12284591; doi:10.3897/zookeys.1245.152487)
Supplement: XML Treatment for Amaurobiidae [file zookeys.1245.152487-treatment1.xml]

<!DOCTYPE tp:taxon-treatment
  PUBLIC "-//TaxonX//DTD Taxonomic Treatment Publishing DTD v0 20100105//EN" "tax-treatment-NSO.dtd">
<tp:taxon-treatment xmlns:tp="http://www.plazi.org/taxpub"><tp:treatment-meta><kwd-group><label>Taxon classification</label><kwd>
              <named-content content-type="kingdom">Animalia</named-content>
            </kwd><kwd>
              <named-content content-type="order">Araneae</named-content>
            </kwd><kwd>
              <named-content content-type="family">Amaurobiidae</named-content>
            </kwd></kwd-group><mixed-citation publication-type="journal"><person-group><name><surname>Kong</surname><given-names>Jin-Xia</given-names></name><name><surname>Mu</surname><given-names>Yan-Nan</given-names></name><name><surname>Zhu</surname><given-names>Ben-Chao</given-names></name><name><surname>Lu</surname><given-names>Wei</given-names></name><name><surname>Zhang</surname><given-names>Zhi-Sheng</given-names></name><name><surname>Wang</surname><given-names>Lu-Yu</given-names></name></person-group><article-title>﻿Review of the spider genus <italic><tp:taxon-name><tp:taxon-name-part taxon-name-part-type="genus" reg="Amaurobius">Amaurobius</tp:taxon-name-part></tp:taxon-name></italic> (<tp:taxon-name><tp:taxon-name-part taxon-name-part-type="order">Araneae</tp:taxon-name-part></tp:taxon-name>, <tp:taxon-name><tp:taxon-name-part taxon-name-part-type="family">Amaurobiidae</tp:taxon-name-part></tp:taxon-name>) from China, with description of a new genus</article-title><source>Zookeys</source><day>15</day><month>07</month><year>2025</year><volume>1245</volume><fpage>269</fpage><lpage>287</lpage><pub-id pub-id-type="doi">10.3897/zookeys.1245.152487</pub-id></mixed-citation></tp:treatment-meta><tp:nomenclature><label>﻿Family</label><tp:taxon-name>
            <object-id xmlns:xlink="http://www.w3.org/1999/xlink" content-type="arpha" xlink:type="simple">9F8D49FC-7F8E-56D8-8708-8CFA910F1D5C</object-id>
            <tp:taxon-name-part taxon-name-part-type="family">Amaurobiidae</tp:taxon-name-part>
          </tp:taxon-name><tp:taxon-authority>Thorell, 1869</tp:taxon-authority></tp:nomenclature><tp:treatment-sec sec-type="remarks" id="SECID0EKKAC"><title>Remark.</title><p>The family <tp:taxon-name><tp:taxon-name-part taxon-name-part-type="family">Amaurobiidae</tp:taxon-name-part></tp:taxon-name> comprises four subfamilies: <tp:taxon-name><tp:taxon-name-part taxon-name-part-type="subfamily">Altellopsinae</tp:taxon-name-part></tp:taxon-name>, <tp:taxon-name><tp:taxon-name-part taxon-name-part-type="subfamily">Amaurobiinae</tp:taxon-name-part></tp:taxon-name>, <tp:taxon-name><tp:taxon-name-part taxon-name-part-type="subfamily">Arctobiinae</tp:taxon-name-part></tp:taxon-name> and <tp:taxon-name><tp:taxon-name-part taxon-name-part-type="subfamily">Ovtchinnikoviinae</tp:taxon-name-part></tp:taxon-name> (<xref ref-type="bibr" rid="B8">Wheeler et al. 2017</xref>; <xref ref-type="bibr" rid="B3">Gorneau et al. 2023</xref>).</p></tp:treatment-sec><ref-list><ref id="B8"><mixed-citation xmlns:xlink="http://www.w3.org/1999/xlink" xlink:type="simple"><person-group><name name-style="western"><surname>Wheeler</surname><given-names>WC</given-names></name><name name-style="western"><surname>Coddington</surname><given-names>JA</given-names></name><name name-style="western"><surname>Crowley</surname><given-names>LM</given-names></name><name name-style="western"><surname>Dimitrov</surname><given-names>D</given-names></name><name name-style="western"><surname>Goloboff</surname><given-names>PA</given-names></name><name name-style="western"><surname>Griswold</surname><given-names>CE</given-names></name><name name-style="western"><surname>Hormiga</surname><given-names>G</given-names></name><name name-style="western"><surname>Prendini</surname><given-names>L</given-names></name><name name-style="western"><surname>Ramírez</surname><given-names>MJ</given-names></name><name name-style="western"><surname>Sierwald</surname><given-names>P</given-names></name><name name-style="western"><surname>Almeida-Silva</surname><given-names>L</given-names></name><name name-style="western"><surname>Alvarez-Padilla</surname><given-names>F</given-names></name><name name-style="western"><surname>Arnedo</surname><given-names>MA</given-names></name><name name-style="western"><surname>Benavides Silva</surname><given-names>LR</given-names></name><name name-style="western"><surname>Benjamin</surname><given-names>SP</given-names></name><name name-style="western"><surname>Bond</surname><given-names>JE</given-names></name><name name-style="western"><surname>Grismado</surname><given-names>CJ</given-names></name><name name-style="western"><surname>Hasan</surname><given-names>E</given-names></name><name name-style="western"><surname>Hedin</surname><given-names>M</given-names></name><name name-style="western"><surname>Izquierdo</surname><given-names>MA</given-names></name><name name-style="western"><surname>Labarque</surname><given-names>FM</given-names></name><name name-style="western"><surname>Ledford</surname><given-names>J</given-names></name><name name-style="western"><surname>Lopardo</surname><given-names>L</given-names></name><name name-style="western"><surname>Maddison</surname><given-names>WP</given-names></name><name name-style="western"><surname>Miller</surname><given-names>JA</given-names></name><name name-style="western"><surname>Piacentini</surname><given-names>LN</given-names></name><name name-style="western"><surname>Platnick</surname><given-names>NI</given-names></name><name name-style="western"><surname>Polotow</surname><given-names>D</given-names></name><name name-style="western"><surname>Silva-Dávila</surname><given-names>D</given-names></name><name name-style="western"><surname>Scharff</surname><given-names>N</given-names></name><name name-style="western"><surname>Szűts</surname><given-names>T</given-names></name><name name-style="western"><surname>Ubick</surname><given-names>D</given-names></name><name name-style="western"><surname>Vink</surname><given-names>CJ</given-names></name><name name-style="western"><surname>Wood</surname><given-names>HM</given-names></name><name name-style="western"><surname>Zhang</surname><given-names>J</given-names></name></person-group> (<year>2017</year>) <article-title>The spider tree of life: Phylogeny of <tp:taxon-name><tp:taxon-name-part taxon-name-part-type="order">Araneae</tp:taxon-name-part></tp:taxon-name> based on target‐gene analyses from an extensive taxon sampling.</article-title><source>Cladistics</source><volume>33</volume>(<issue>6</issue>): <fpage>574</fpage>–<lpage>616</lpage>. <ext-link xlink:href="10.1111/cla.12182" ext-link-type="doi" xlink:type="simple">https://doi.org/10.1111/cla.12182</ext-link></mixed-citation></ref><ref id="B3"><mixed-citation xmlns:xlink="http://www.w3.org/1999/xlink" xlink:type="simple"><person-group><name name-style="western"><surname>Gorneau</surname><given-names>JA</given-names></name><name name-style="western"><surname>Crews</surname><given-names>SC</given-names></name><name name-style="western"><surname>Cala-Riquelme</surname><given-names>F</given-names></name><name name-style="western"><surname>Montana</surname><given-names>KO</given-names></name><name name-style="western"><surname>Spagna</surname><given-names>JC</given-names></name><name name-style="western"><surname>Ballarin</surname><given-names>F</given-names></name><name name-style="western"><surname>Almeida-Silva</surname><given-names>LM</given-names></name><name name-style="western"><surname>Esposito</surname><given-names>LA</given-names></name></person-group> (<year>2023</year>) Webs of intrigue: museum genomics elucidate relationships of the marronoid spider clade (<tp:taxon-name><tp:taxon-name-part taxon-name-part-type="order">Araneae</tp:taxon-name-part></tp:taxon-name>). Insect Systematics and Diversity 7(5, 5): 1–18. <ext-link xlink:href="10.1093/isd/ixad021" ext-link-type="doi" xlink:type="simple">https://doi.org/10.1093/isd/ixad021</ext-link></mixed-citation></ref></ref-list></tp:taxon-treatment>
