# Supplementary material for: ﻿Review of the spider genus Amaurobius (Araneae, Amaurobiidae) from China, with description of a new genus
Source: Zookeys. 2025 Jul 15;1245:269–87. doi: 10.3897/zookeys.1245.152487 (PMC12284591; doi:10.3897/zookeys.1245.152487)
Supplement: XML Treatment for Amaurobiinae [file zookeys.1245.152487-treatment2.xml]

<!DOCTYPE tp:taxon-treatment
  PUBLIC "-//TaxonX//DTD Taxonomic Treatment Publishing DTD v0 20100105//EN" "tax-treatment-NSO.dtd">
<tp:taxon-treatment xmlns:tp="http://www.plazi.org/taxpub"><tp:treatment-meta><kwd-group><label>Taxon classification</label><kwd>
              <named-content content-type="kingdom">Animalia</named-content>
            </kwd><kwd>
              <named-content content-type="order">Araneae</named-content>
            </kwd><kwd>
              <named-content content-type="family">Amaurobiidae</named-content>
            </kwd></kwd-group><mixed-citation publication-type="journal"><person-group><name><surname>Kong</surname><given-names>Jin-Xia</given-names></name><name><surname>Mu</surname><given-names>Yan-Nan</given-names></name><name><surname>Zhu</surname><given-names>Ben-Chao</given-names></name><name><surname>Lu</surname><given-names>Wei</given-names></name><name><surname>Zhang</surname><given-names>Zhi-Sheng</given-names></name><name><surname>Wang</surname><given-names>Lu-Yu</given-names></name></person-group><article-title>﻿Review of the spider genus <italic><tp:taxon-name><tp:taxon-name-part taxon-name-part-type="genus" reg="Amaurobius">Amaurobius</tp:taxon-name-part></tp:taxon-name></italic> (<tp:taxon-name><tp:taxon-name-part taxon-name-part-type="order">Araneae</tp:taxon-name-part></tp:taxon-name>, <tp:taxon-name><tp:taxon-name-part taxon-name-part-type="family">Amaurobiidae</tp:taxon-name-part></tp:taxon-name>) from China, with description of a new genus</article-title><source>Zookeys</source><day>15</day><month>07</month><year>2025</year><volume>1245</volume><fpage>269</fpage><lpage>287</lpage><pub-id pub-id-type="doi">10.3897/zookeys.1245.152487</pub-id></mixed-citation></tp:treatment-meta><tp:nomenclature><label>﻿Subfamily</label><tp:taxon-name>
            <object-id xmlns:xlink="http://www.w3.org/1999/xlink" content-type="arpha" xlink:type="simple">2E66A0DB-A1C6-5161-9CBA-12F157E36D70</object-id>
            <tp:taxon-name-part taxon-name-part-type="subfamily">Amaurobiinae</tp:taxon-name-part>
          </tp:taxon-name><tp:taxon-authority>Thorell, 1869</tp:taxon-authority></tp:nomenclature><tp:treatment-sec sec-type="remarks" id="SECID0ERMAC"><title>Remark.</title><p>The classification of <tp:taxon-name><tp:taxon-name-part taxon-name-part-type="subfamily">Amaurobiinae</tp:taxon-name-part></tp:taxon-name> remains unclear at present. However, it is certain that the genera <italic><tp:taxon-name><tp:taxon-name-part taxon-name-part-type="genus" reg="Amaurobius">Amaurobius</tp:taxon-name-part></tp:taxon-name></italic> C.L. Koch, 1837, <italic><tp:taxon-name><tp:taxon-name-part taxon-name-part-type="genus" reg="Callobius">Callobius</tp:taxon-name-part></tp:taxon-name></italic> Chamberlin, 1947, <italic><tp:taxon-name><tp:taxon-name-part taxon-name-part-type="genus" reg="Cybaeopsis">Cybaeopsis</tp:taxon-name-part></tp:taxon-name></italic> Strand, 1907, <italic><tp:taxon-name><tp:taxon-name-part taxon-name-part-type="genus" reg="Pimus">Pimus</tp:taxon-name-part></tp:taxon-name></italic> Chamberlin, 1947 and <italic><tp:taxon-name><tp:taxon-name-part taxon-name-part-type="genus" reg="Taira">Taira</tp:taxon-name-part></tp:taxon-name></italic> Lehtinen, 1967 are assigned to the subfamily (<xref ref-type="bibr" rid="B4">Hu 2020</xref>).</p></tp:treatment-sec><ref-list><ref id="B4"><mixed-citation xmlns:xlink="http://www.w3.org/1999/xlink" xlink:type="simple"><person-group><name name-style="western"><surname>Hu</surname><given-names>CY</given-names></name></person-group> (<year>2020</year>) <source>From the New World to the Old World: The Origin and Dispersal of True Amaurobiid Spiders. Master’s thesis.</source><publisher-name>Southwest University</publisher-name>, <publisher-loc>Chongqing</publisher-loc>, <size units="page">72 pp</size>. <ext-link xlink:href="10.27684/d.cnki.gxndx.2020.005455" ext-link-type="doi" xlink:type="simple">https://doi.org/10.27684/d.cnki.gxndx.2020.005455</ext-link></mixed-citation></ref></ref-list></tp:taxon-treatment>
