# Supplementary material for: ﻿Review of the spider genus Amaurobius (Araneae, Amaurobiidae) from China, with description of a new genus
Source: Zookeys. 2025 Jul 15;1245:269–87. doi: 10.3897/zookeys.1245.152487 (PMC12284591; doi:10.3897/zookeys.1245.152487)
Supplement: XML Treatment for Sinoamaurobius [file zookeys.1245.152487-treatment3.xml]

<!DOCTYPE tp:taxon-treatment
  PUBLIC "-//TaxonX//DTD Taxonomic Treatment Publishing DTD v0 20100105//EN" "tax-treatment-NSO.dtd">
<tp:taxon-treatment xmlns:tp="http://www.plazi.org/taxpub"><tp:treatment-meta><kwd-group><label>Taxon classification</label><kwd>
              <named-content content-type="kingdom">Animalia</named-content>
            </kwd><kwd>
              <named-content content-type="order">Araneae</named-content>
            </kwd><kwd>
              <named-content content-type="family">Amaurobiidae</named-content>
            </kwd></kwd-group><mixed-citation publication-type="journal"><person-group><name><surname>Kong</surname><given-names>Jin-Xia</given-names></name><name><surname>Mu</surname><given-names>Yan-Nan</given-names></name><name><surname>Zhu</surname><given-names>Ben-Chao</given-names></name><name><surname>Lu</surname><given-names>Wei</given-names></name><name><surname>Zhang</surname><given-names>Zhi-Sheng</given-names></name><name><surname>Wang</surname><given-names>Lu-Yu</given-names></name></person-group><article-title>﻿Review of the spider genus <italic><tp:taxon-name><tp:taxon-name-part taxon-name-part-type="genus" reg="Amaurobius">Amaurobius</tp:taxon-name-part></tp:taxon-name></italic> (<tp:taxon-name><tp:taxon-name-part taxon-name-part-type="order">Araneae</tp:taxon-name-part></tp:taxon-name>, <tp:taxon-name><tp:taxon-name-part taxon-name-part-type="family">Amaurobiidae</tp:taxon-name-part></tp:taxon-name>) from China, with description of a new genus</article-title><source>Zookeys</source><day>15</day><month>07</month><year>2025</year><volume>1245</volume><fpage>269</fpage><lpage>287</lpage><pub-id pub-id-type="doi">10.3897/zookeys.1245.152487</pub-id></mixed-citation></tp:treatment-meta><tp:nomenclature><label>﻿</label><tp:taxon-name>
            <object-id xmlns:xlink="http://www.w3.org/1999/xlink" content-type="arpha" xlink:type="simple">A0BB9B1A-F6DD-53C7-9B56-828AC5B738DF</object-id>
            <tp:taxon-name-part taxon-name-part-type="genus" reg="Sinoamaurobius">Sinoamaurobius</tp:taxon-name-part>
            <object-id xmlns:xlink="http://www.w3.org/1999/xlink" content-type="zoobank" xlink:type="simple">https://zoobank.org/231646C6-9114-4A17-85D6-BA51C099239B</object-id>
          </tp:taxon-name><tp:taxon-authority>Kong, Zhang &amp; Wang</tp:taxon-authority><tp:taxon-status xmlns:xlink="http://www.w3.org/1999/xlink" xlink:type="simple">gen. nov.</tp:taxon-status></tp:nomenclature><tp:treatment-sec sec-type="type species" id="SECID0EJPAC"><title>Type species.</title><p><italic><tp:taxon-name><tp:taxon-name-part taxon-name-part-type="genus" reg="Sinoamaurobius">Sinoamaurobius</tp:taxon-name-part><tp:taxon-name-part taxon-name-part-type="species" reg="yintiaoling">yintiaoling</tp:taxon-name-part></tp:taxon-name></italic> Kong, Zhang &amp; Wang, sp. nov. from central China.</p></tp:treatment-sec><tp:treatment-sec sec-type="etymology" id="SECID0E1PAC"><title>Etymology.</title><p>The generic name is a compound noun from the Latin <italic>Sino</italic> (meaning China) and <italic><tp:taxon-name><tp:taxon-name-part taxon-name-part-type="genus" reg="Amaurobius">Amaurobius</tp:taxon-name-part></tp:taxon-name></italic>. The gender is masculine.</p></tp:treatment-sec><tp:treatment-sec sec-type="diagnosis" id="SECID0EKAAE"><title>Diagnosis.</title><p><italic><tp:taxon-name><tp:taxon-name-part taxon-name-part-type="genus" reg="Sinoamaurobius">Sinoamaurobius</tp:taxon-name-part></tp:taxon-name></italic> Kong, Zhang &amp; Wang, gen. nov. resembles <italic><tp:taxon-name><tp:taxon-name-part taxon-name-part-type="genus" reg="Amaurobius">Amaurobius</tp:taxon-name-part></tp:taxon-name></italic> in having a similar short and curved embolus (<xref ref-type="bibr" rid="B5">Lu et al. 2024</xref>: 118, figs 1–6; <xref ref-type="bibr" rid="B7">Wang et al. 2023</xref>: 309, figs 1–4; <xref ref-type="bibr" rid="B10">Zhang et al. 2018</xref>: 365, figs 1–6), but can be distinguished by the small body size (3.2–4.76 mm) (vs 8.6–17.31 mm), the male palpal patella with a strong dorso-apical short spine (Figs <xref ref-type="fig" rid="F3">3C, E</xref>, <xref ref-type="fig" rid="F4">4C, E</xref>), except for <italic><tp:taxon-name><tp:taxon-name-part taxon-name-part-type="genus" reg="Sinoamaurobius">S.</tp:taxon-name-part><tp:taxon-name-part taxon-name-part-type="species" reg="songi">songi</tp:taxon-name-part></tp:taxon-name></italic> lacking such spine (vs absent, Figs <xref ref-type="fig" rid="F6">6</xref>–<xref ref-type="fig" rid="F8">8</xref>), large thumb-shaped or half-circular shape of the retrolateral tibial apophysis (<abbrev xmlns:xlink="http://www.w3.org/1999/xlink" xlink:title="retrolateral tibial apophysis" id="ABBRID0EFCAE" xlink:type="simple">RTA</abbrev>), originating near the base of the tibia (Figs <xref ref-type="fig" rid="F3">3D</xref>, <xref ref-type="fig" rid="F4">4D</xref>), except for <italic><tp:taxon-name><tp:taxon-name-part taxon-name-part-type="genus" reg="Sinoamaurobius">S.</tp:taxon-name-part><tp:taxon-name-part taxon-name-part-type="species" reg="songi">songi</tp:taxon-name-part></tp:taxon-name></italic> originating near the middle part of the tibia (vs triangular or conical shape, originating near the middle part of the tibia, Figs <xref ref-type="fig" rid="F6">6D</xref>, <xref ref-type="fig" rid="F7">7D</xref>, <xref ref-type="fig" rid="F8">8D</xref>), median apophysis (<abbrev xmlns:xlink="http://www.w3.org/1999/xlink" xlink:title="median apophysis" id="ABBRID0EIDAE" xlink:type="simple">MA</abbrev>) thin and long (Figs <xref ref-type="fig" rid="F3">3D, E</xref>, <xref ref-type="fig" rid="F4">4D, E</xref>) (vs thick and short, Figs <xref ref-type="fig" rid="F6">6</xref>–<xref ref-type="fig" rid="F8">8</xref>).</p><fig id="F1" position="float" orientation="portrait"><object-id xmlns:xlink="http://www.w3.org/1999/xlink" content-type="doi" xlink:type="simple">10.3897/zookeys.1245.152487.figure1</object-id><object-id xmlns:xlink="http://www.w3.org/1999/xlink" content-type="arpha" xlink:type="simple">B7B08786-782E-5F6B-9430-952484F3620A</object-id><label>Figure 1.</label><caption><p>Photos of living spider. <bold>A.</bold><italic><tp:taxon-name><tp:taxon-name-part taxon-name-part-type="genus" reg="Sinoamaurobius">Sinoamaurobius</tp:taxon-name-part><tp:taxon-name-part taxon-name-part-type="species" reg="yintiaoling">yintiaoling</tp:taxon-name-part></tp:taxon-name></italic> Kong, Zhang &amp; Wang, sp. nov., female; <bold>B–D.</bold><italic><tp:taxon-name><tp:taxon-name-part taxon-name-part-type="genus" reg="Amaurobius">Amaurobius</tp:taxon-name-part><tp:taxon-name-part taxon-name-part-type="species" reg="yushen">yushen</tp:taxon-name-part></tp:taxon-name></italic> Kong, Zhang &amp; Wang, sp. nov. from Yintiaoling: <bold>B, C.</bold> Male; <bold>D.</bold> Female. Photographed by Qian-Le Lu.</p></caption><graphic xmlns:xlink="http://www.w3.org/1999/xlink" xlink:href="zookeys-1245-269_article-152487__-g001.jpg" position="float" orientation="portrait" xlink:type="simple" id="oo_1374260.jpg"><uri content-type="original_file" xlink:type="simple">https://binary.pensoft.net/fig/1374260</uri></graphic></fig></tp:treatment-sec><tp:treatment-sec sec-type="description" id="SECID0EHFAE"><title>Description.</title><p>Total length 3.20–4.76. Carapace yellowish. Eyes region black (Figs <xref ref-type="fig" rid="F2">2A</xref>, <xref ref-type="fig" rid="F3">3A, B</xref>, <xref ref-type="fig" rid="F4">4A, B</xref>). Chelicerae with 3 or 5 teeth on both margins. Legs yellowish. Leg formula in both sexes: 1423. Opisthosoma oval, dorsum yellowish, with six brown chevrons extending posteriorly, venter yellowish brown.</p><p><bold><italic>Male palp</italic></bold> (Figs <xref ref-type="fig" rid="F3">3C–E</xref>, <xref ref-type="fig" rid="F4">4C–E</xref>): Femur almost as long as cymbium; patella with strong dorso-apical short spine; tibia with large thumb-shaped retrolateral apophysis (<abbrev xmlns:xlink="http://www.w3.org/1999/xlink" xlink:title="retrolateral tibial apophysis" id="ABBRID0EIGAE" xlink:type="simple">RTA</abbrev>), dorsal tibial apophysis (<abbrev xmlns:xlink="http://www.w3.org/1999/xlink" xlink:title="dorsal tibial apophysis" id="ABBRID0EMGAE" xlink:type="simple">DTA</abbrev>) subequal to length of the tibia, hook-like, slightly curved dorsally, with prolateral branch (<abbrev xmlns:xlink="http://www.w3.org/1999/xlink" xlink:title="prolateral branch of dorsal tibial apophysis" id="ABBRID0EQGAE" xlink:type="simple">pb</abbrev>) triangular. Cymbium with distinct fold (<abbrev xmlns:xlink="http://www.w3.org/1999/xlink" xlink:title="cymbial furrow" id="ABBRID0EUGAE" xlink:type="simple">CF</abbrev>) located retro-proximally. Tegulum widest in middle part. Sperm duct visible in prolateral and retrolateral view. Median apophysis (<abbrev xmlns:xlink="http://www.w3.org/1999/xlink" xlink:title="median apophysis" id="ABBRID0EYGAE" xlink:type="simple">MA</abbrev>) sclerotized, hook-like, located near center of tegulum. Conductor membranous and sheet-like. Tegular apophysis (<abbrev xmlns:xlink="http://www.w3.org/1999/xlink" xlink:title="tegular apophysis" id="ABBRID0E3GAE" xlink:type="simple">TA</abbrev>) present. Embolus originating prolaterally, short, flat and sharply pointed, with thin apex.</p><p><bold><italic>Epigyne</italic></bold> (Figs <xref ref-type="fig" rid="F2">2B, C</xref>, <xref ref-type="fig" rid="F3">3B–D</xref>, <xref ref-type="fig" rid="F4">4F, G</xref>): Epigynal plate oval, about 2 times wider than long; with distinct median plate (<abbrev xmlns:xlink="http://www.w3.org/1999/xlink" xlink:title="median plate" id="ABBRID0ETHAE" xlink:type="simple">MP</abbrev>) of variable shape and lateral teeth (<abbrev xmlns:xlink="http://www.w3.org/1999/xlink" xlink:title="lateral tooth" id="ABBRID0EXHAE" xlink:type="simple">LT</abbrev>); copulatory ducts (<abbrev xmlns:xlink="http://www.w3.org/1999/xlink" xlink:title="copulatory duct" id="ABBRID0E2HAE" xlink:type="simple">CD</abbrev>) U or V-shaped, located between spermathecae and connected to each other; spermathecae (S) globular, separated by diameter; fertilization ducts (<abbrev xmlns:xlink="http://www.w3.org/1999/xlink" xlink:title="fertilization duct" id="ABBRID0E6HAE" xlink:type="simple">FD</abbrev>) originating posteriorly, slightly curved, directed laterally.</p></tp:treatment-sec><tp:treatment-sec sec-type="biology" id="SECID0EDIAE"><title>Biology.</title><p>Inhabit leaf litter on evergreen forest floors.</p></tp:treatment-sec><tp:treatment-sec sec-type="Composition" id="SECID0EIIAE"><title>Composition.</title><p><italic><tp:taxon-name><tp:taxon-name-part taxon-name-part-type="genus" reg="Sinoamaurobius">Sinoamaurobius</tp:taxon-name-part><tp:taxon-name-part taxon-name-part-type="species" reg="baima">baima</tp:taxon-name-part></tp:taxon-name></italic> Kong, Zhang &amp; Wang, sp. nov., <italic><tp:taxon-name><tp:taxon-name-part taxon-name-part-type="genus" reg="Sinoamaurobius">S.</tp:taxon-name-part><tp:taxon-name-part taxon-name-part-type="species" reg="chengkou">chengkou</tp:taxon-name-part></tp:taxon-name></italic> Kong, Zhang &amp; Wang, sp. nov., <italic><tp:taxon-name><tp:taxon-name-part taxon-name-part-type="genus" reg="Sinoamaurobius">S.</tp:taxon-name-part><tp:taxon-name-part taxon-name-part-type="species" reg="guangwushanensis">guangwushanensis</tp:taxon-name-part></tp:taxon-name></italic> (Wang, Irfan, Zhou &amp; Zhang, 2023), comb. nov., <italic><tp:taxon-name><tp:taxon-name-part taxon-name-part-type="genus" reg="Sinoamaurobius">S.</tp:taxon-name-part><tp:taxon-name-part taxon-name-part-type="species" reg="songi">songi</tp:taxon-name-part></tp:taxon-name></italic> (Zhang, Wang &amp; Zhang, 2018), comb. nov., <italic><tp:taxon-name><tp:taxon-name-part taxon-name-part-type="genus" reg="Sinoamaurobius">S.</tp:taxon-name-part><tp:taxon-name-part taxon-name-part-type="species" reg="spinatus">spinatus</tp:taxon-name-part></tp:taxon-name></italic> (Zhang, Wang &amp; Zhang, 2018), comb. nov., <italic><tp:taxon-name><tp:taxon-name-part taxon-name-part-type="genus" reg="Sinoamaurobius">S.</tp:taxon-name-part><tp:taxon-name-part taxon-name-part-type="species" reg="wulongdongensis">wulongdongensis</tp:taxon-name-part></tp:taxon-name></italic> comb. nov. (Wang, Irfan, Zhou &amp; Zhang, 2023) and <italic><tp:taxon-name><tp:taxon-name-part taxon-name-part-type="genus" reg="Sinoamaurobius">S.</tp:taxon-name-part><tp:taxon-name-part taxon-name-part-type="species" reg="yintiaoling">yintiaoling</tp:taxon-name-part></tp:taxon-name></italic> Kong, Zhang &amp; Wang, sp. nov.</p></tp:treatment-sec><tp:treatment-sec sec-type="distribution" id="SECID0E2KAE"><title>Distribution.</title><p>China (Chongqing, Sichuan, Shaanxi) from the south slope of the Qinling Mountains to the eastern extension of the Hengduan Mountains (Fig. <xref ref-type="fig" rid="F9">9</xref>).</p></tp:treatment-sec><tp:treatment-sec><!--Section generated to contain objects referenced in tp:taxon-treatment.--><fig id="F3" position="float" orientation="portrait"><object-id xmlns:xlink="http://www.w3.org/1999/xlink" content-type="doi" xlink:type="simple">10.3897/zookeys.1245.152487.figure3</object-id><object-id xmlns:xlink="http://www.w3.org/1999/xlink" content-type="arpha" xlink:type="simple">9D3E02AB-ABEA-59AD-B718-595B5115DD29</object-id><label>Figure 3.</label><caption><p><italic><tp:taxon-name><tp:taxon-name-part taxon-name-part-type="genus" reg="Sinoamaurobius">Sinoamaurobius</tp:taxon-name-part><tp:taxon-name-part taxon-name-part-type="species" reg="chengkou">chengkou</tp:taxon-name-part></tp:taxon-name></italic> Kong, Zhang &amp; Wang, sp. nov. <bold>A, C–E.</bold> Holotype male; <bold>B, F, G.</bold> Paratype female. <bold>A.</bold> Male habitus, dorsal view; <bold>B.</bold> Female habitus, dorsal view; <bold>C.</bold> Left male palp, prolateral view; <bold>D.</bold> Same, ventral view; <bold>E.</bold> Same, retrolateral view; <bold>F.</bold> Epigyne, ventral view; <bold>G.</bold> Vulva, dorsal view.</p></caption><graphic xmlns:xlink="http://www.w3.org/1999/xlink" xlink:href="zookeys-1245-269_article-152487__-g003.jpg" position="float" orientation="portrait" xlink:type="simple" id="oo_1374262.jpg"><uri content-type="original_file" xlink:type="simple">https://binary.pensoft.net/fig/1374262</uri></graphic></fig><fig id="F4" position="float" orientation="portrait"><object-id xmlns:xlink="http://www.w3.org/1999/xlink" content-type="doi" xlink:type="simple">10.3897/zookeys.1245.152487.figure4</object-id><object-id xmlns:xlink="http://www.w3.org/1999/xlink" content-type="arpha" xlink:type="simple">6AFDED67-35C0-5645-BB5C-37546E5C4024</object-id><label>Figure 4.</label><caption><p><italic><tp:taxon-name><tp:taxon-name-part taxon-name-part-type="genus" reg="Sinoamaurobius">Sinoamaurobius</tp:taxon-name-part><tp:taxon-name-part taxon-name-part-type="species" reg="yintiaoling">yintiaoling</tp:taxon-name-part></tp:taxon-name></italic> Kong, Zhang &amp; Wang, sp. nov. <bold>A, C–E.</bold> Holotype male; <bold>B, F, G.</bold> Paratype female. <bold>A.</bold> Male habitus, dorsal view; <bold>B.</bold> Female habitus, dorsal view; <bold>C.</bold> Left male palp, prolateral view; <bold>D.</bold> Same, ventral view; <bold>E.</bold> Same, retrolateral view; <bold>F.</bold> Epigyne, ventral view; <bold>G.</bold> Vulva, dorsal view.</p></caption><graphic xmlns:xlink="http://www.w3.org/1999/xlink" xlink:href="zookeys-1245-269_article-152487__-g004.jpg" position="float" orientation="portrait" xlink:type="simple" id="oo_1374263.jpg"><uri content-type="original_file" xlink:type="simple">https://binary.pensoft.net/fig/1374263</uri></graphic></fig><fig id="F6" position="float" orientation="portrait"><object-id xmlns:xlink="http://www.w3.org/1999/xlink" content-type="doi" xlink:type="simple">10.3897/zookeys.1245.152487.figure6</object-id><object-id xmlns:xlink="http://www.w3.org/1999/xlink" content-type="arpha" xlink:type="simple">DBC0D2D3-47A6-51DE-A5B2-7EBA3804E621</object-id><label>Figure 6.</label><caption><p><italic><tp:taxon-name><tp:taxon-name-part taxon-name-part-type="genus" reg="Amaurobius">Amaurobius</tp:taxon-name-part><tp:taxon-name-part taxon-name-part-type="species" reg="pingwu">pingwu</tp:taxon-name-part></tp:taxon-name></italic> Kong, Zhang &amp; Wang, sp. nov. <bold>A, C–E.</bold> Holotype male; <bold>B, F, G.</bold> Paratype female. <bold>A.</bold> Male habitus, dorsal view; <bold>B.</bold> Female habitus, dorsal view; <bold>C.</bold> Left male palp, prolateral view; <bold>D.</bold> Same, ventral view; <bold>E.</bold> Same, retrolateral view; <bold>F.</bold> Epigyne, ventral view; <bold>G.</bold> Vulva, dorsal view.</p></caption><graphic xmlns:xlink="http://www.w3.org/1999/xlink" xlink:href="zookeys-1245-269_article-152487__-g006.jpg" position="float" orientation="portrait" xlink:type="simple" id="oo_1374265.jpg"><uri content-type="original_file" xlink:type="simple">https://binary.pensoft.net/fig/1374265</uri></graphic></fig><fig id="F8" position="float" orientation="portrait"><object-id xmlns:xlink="http://www.w3.org/1999/xlink" content-type="doi" xlink:type="simple">10.3897/zookeys.1245.152487.figure8</object-id><object-id xmlns:xlink="http://www.w3.org/1999/xlink" content-type="arpha" xlink:type="simple">4341000C-59D3-50EC-BD8F-46DE76DEAAC5</object-id><label>Figure 8.</label><caption><p><italic><tp:taxon-name><tp:taxon-name-part taxon-name-part-type="genus" reg="Amaurobius">Amaurobius</tp:taxon-name-part><tp:taxon-name-part taxon-name-part-type="species" reg="yushen">yushen</tp:taxon-name-part></tp:taxon-name></italic> Kong, Zhang &amp; Wang, sp. nov. from Chengkou. <bold>A, C–E.</bold> Paratype male; <bold>B, F, G.</bold> Paratype female. <bold>A.</bold> Male habitus, dorsal view; <bold>B.</bold> Female habitus, dorsal view; <bold>C.</bold> Left male palp, prolateral view; <bold>D.</bold> Same, ventral view; <bold>E.</bold> Same, retrolateral view; <bold>F.</bold> Epigyne, ventral view; <bold>G.</bold> Vulva, dorsal view.</p></caption><graphic xmlns:xlink="http://www.w3.org/1999/xlink" xlink:href="zookeys-1245-269_article-152487__-g008.jpg" position="float" orientation="portrait" xlink:type="simple" id="oo_1374267.jpg"><uri content-type="original_file" xlink:type="simple">https://binary.pensoft.net/fig/1374267</uri></graphic></fig><fig id="F7" position="float" orientation="portrait"><object-id xmlns:xlink="http://www.w3.org/1999/xlink" content-type="doi" xlink:type="simple">10.3897/zookeys.1245.152487.figure7</object-id><object-id xmlns:xlink="http://www.w3.org/1999/xlink" content-type="arpha" xlink:type="simple">B3C19E0C-B1F5-541F-81A2-E69D8B23EED6</object-id><label>Figure 7.</label><caption><p><italic><tp:taxon-name><tp:taxon-name-part taxon-name-part-type="genus" reg="Amaurobius">Amaurobius</tp:taxon-name-part><tp:taxon-name-part taxon-name-part-type="species" reg="yushen">yushen</tp:taxon-name-part></tp:taxon-name></italic> Kong, Zhang &amp; Wang, sp. nov. from Yintiaoling. <bold>A, C–E.</bold> Holotype male; <bold>B, F, G.</bold> Paratype female. <bold>A.</bold> Male habitus, dorsal view; <bold>B.</bold> Female habitus, dorsal view; <bold>C.</bold> Left male palp, prolateral view; <bold>D.</bold> Same, ventral view; <bold>E.</bold> Same, retrolateral view; <bold>F.</bold> Epigyne, ventral view; <bold>G.</bold> Vulva, dorsal view.</p></caption><graphic xmlns:xlink="http://www.w3.org/1999/xlink" xlink:href="zookeys-1245-269_article-152487__-g007.jpg" position="float" orientation="portrait" xlink:type="simple" id="oo_1374266.jpg"><uri content-type="original_file" xlink:type="simple">https://binary.pensoft.net/fig/1374266</uri></graphic></fig><fig id="F2" position="float" orientation="portrait"><object-id xmlns:xlink="http://www.w3.org/1999/xlink" content-type="doi" xlink:type="simple">10.3897/zookeys.1245.152487.figure2</object-id><object-id xmlns:xlink="http://www.w3.org/1999/xlink" content-type="arpha" xlink:type="simple">4F5D8A17-91B2-57CC-A0BE-A2FFCADA566E</object-id><label>Figure 2.</label><caption><p><italic><tp:taxon-name><tp:taxon-name-part taxon-name-part-type="genus" reg="Sinoamaurobius">Sinoamaurobius</tp:taxon-name-part><tp:taxon-name-part taxon-name-part-type="species" reg="baima">baima</tp:taxon-name-part></tp:taxon-name></italic> Kong, Zhang &amp; Wang, sp. nov., holotype female. <bold>A.</bold> Female habitus, dorsal view; <bold>B.</bold> Epigyne, ventral view; <bold>C.</bold> Vulva, dorsal view.</p></caption><graphic xmlns:xlink="http://www.w3.org/1999/xlink" xlink:href="zookeys-1245-269_article-152487__-g002.jpg" position="float" orientation="portrait" xlink:type="simple" id="oo_1374261.jpg"><uri content-type="original_file" xlink:type="simple">https://binary.pensoft.net/fig/1374261</uri></graphic></fig><fig id="F9" position="float" orientation="portrait"><object-id xmlns:xlink="http://www.w3.org/1999/xlink" content-type="doi" xlink:type="simple">10.3897/zookeys.1245.152487.figure9</object-id><object-id xmlns:xlink="http://www.w3.org/1999/xlink" content-type="arpha" xlink:type="simple">2B3A1C6F-DA70-54CB-A82E-58B8624E387B</object-id><label>Figure 9.</label><caption><p>Distribution of five <italic><tp:taxon-name><tp:taxon-name-part taxon-name-part-type="genus" reg="Amaurobius">Amaurobius</tp:taxon-name-part></tp:taxon-name></italic> and seven <italic><tp:taxon-name><tp:taxon-name-part taxon-name-part-type="genus" reg="Sinoamaurobius">Sinoamaurobius</tp:taxon-name-part></tp:taxon-name></italic> Kong, Zhang &amp; Wang, gen. nov. species in China. <bold>1.</bold><italic><tp:taxon-name><tp:taxon-name-part taxon-name-part-type="genus" reg="Sinoamaurobius">Sinoamaurobius</tp:taxon-name-part><tp:taxon-name-part taxon-name-part-type="species" reg="baima">baima</tp:taxon-name-part></tp:taxon-name></italic> Kong, Zhang &amp; Wang, sp. nov.; <bold>2.</bold><italic><tp:taxon-name><tp:taxon-name-part taxon-name-part-type="genus" reg="Sinoamaurobius">S.</tp:taxon-name-part><tp:taxon-name-part taxon-name-part-type="species" reg="chengkou">chengkou</tp:taxon-name-part></tp:taxon-name></italic> Kong, Zhang &amp; Wang, sp. nov.; <bold>3.</bold><italic><tp:taxon-name><tp:taxon-name-part taxon-name-part-type="genus" reg="Sinoamaurobius">S.</tp:taxon-name-part><tp:taxon-name-part taxon-name-part-type="species" reg="guangwushanensis">guangwushanensis</tp:taxon-name-part></tp:taxon-name></italic> (Wang, Irfan, Zhou &amp; Zhang, 2023); <bold>4.</bold><italic><tp:taxon-name><tp:taxon-name-part taxon-name-part-type="genus" reg="Sinoamaurobius">S.</tp:taxon-name-part><tp:taxon-name-part taxon-name-part-type="species" reg="songi">songi</tp:taxon-name-part></tp:taxon-name></italic> (Zhang, Wang &amp; Zhang, 2018); <bold>5.</bold><italic><tp:taxon-name><tp:taxon-name-part taxon-name-part-type="genus" reg="Sinoamaurobius">S.</tp:taxon-name-part><tp:taxon-name-part taxon-name-part-type="species" reg="spinatus">spinatus</tp:taxon-name-part></tp:taxon-name></italic> (Zhang, Wang &amp; Zhang, 2018); <bold>6.</bold><italic><tp:taxon-name><tp:taxon-name-part taxon-name-part-type="genus" reg="Sinoamaurobius">S.</tp:taxon-name-part><tp:taxon-name-part taxon-name-part-type="species" reg="wulongdongensis">wulongdongensis</tp:taxon-name-part></tp:taxon-name></italic> (Wang, Irfan, Zhou &amp; Zhang, 2023); <bold>7.</bold><italic><tp:taxon-name><tp:taxon-name-part taxon-name-part-type="genus" reg="Sinoamaurobius">S.</tp:taxon-name-part><tp:taxon-name-part taxon-name-part-type="species" reg="yintiaoling">yintiaoling</tp:taxon-name-part></tp:taxon-name></italic> Kong, Zhang &amp; Wang, sp. nov.; <bold>8.</bold><italic><tp:taxon-name><tp:taxon-name-part taxon-name-part-type="genus" reg="Amaurobius">Amaurobius</tp:taxon-name-part><tp:taxon-name-part taxon-name-part-type="species" reg="danba">danba</tp:taxon-name-part></tp:taxon-name></italic> Lu, Lin &amp; Li, 2024; <bold>9.</bold><italic><tp:taxon-name><tp:taxon-name-part taxon-name-part-type="genus" reg="Amaurobius">A.</tp:taxon-name-part><tp:taxon-name-part taxon-name-part-type="species" reg="foping">foping</tp:taxon-name-part></tp:taxon-name></italic> Kong, Zhang &amp; Wang, sp. nov.; <bold>10.</bold><italic><tp:taxon-name><tp:taxon-name-part taxon-name-part-type="genus" reg="Amaurobius">A.</tp:taxon-name-part><tp:taxon-name-part taxon-name-part-type="species" reg="pingwu">pingwu</tp:taxon-name-part></tp:taxon-name></italic> Kong, Zhang &amp; Wang, sp. nov.; <bold>11.</bold><italic><tp:taxon-name><tp:taxon-name-part taxon-name-part-type="genus" reg="Amaurobius">A.</tp:taxon-name-part><tp:taxon-name-part taxon-name-part-type="species" reg="yaan">yaan</tp:taxon-name-part></tp:taxon-name></italic> Lu, Lin &amp; Li, 2024; <bold>12.</bold><italic><tp:taxon-name><tp:taxon-name-part taxon-name-part-type="genus" reg="Amaurobius">A.</tp:taxon-name-part><tp:taxon-name-part taxon-name-part-type="species" reg="yushen">yushen</tp:taxon-name-part></tp:taxon-name></italic> Kong, Zhang &amp; Wang, sp. nov.</p></caption><graphic xmlns:xlink="http://www.w3.org/1999/xlink" xlink:href="zookeys-1245-269_article-152487__-g009.jpg" position="float" orientation="portrait" xlink:type="simple" id="oo_1374268.jpg"><uri content-type="original_file" xlink:type="simple">https://binary.pensoft.net/fig/1374268</uri></graphic></fig></tp:treatment-sec><ref-list><ref id="B5"><mixed-citation xmlns:xlink="http://www.w3.org/1999/xlink" xlink:type="simple"><person-group><name name-style="western"><surname>Lu</surname><given-names>Y</given-names></name><name name-style="western"><surname>Lin</surname><given-names>YJ</given-names></name><name name-style="western"><surname>Li</surname><given-names>SQ</given-names></name></person-group> (<year>2024</year>) <article-title>Two new species of <italic><tp:taxon-name><tp:taxon-name-part taxon-name-part-type="genus">Amaurobius</tp:taxon-name-part></tp:taxon-name></italic> C.L. Koch, 1837 (<tp:taxon-name><tp:taxon-name-part taxon-name-part-type="order">Araneae</tp:taxon-name-part></tp:taxon-name>, <tp:taxon-name><tp:taxon-name-part taxon-name-part-type="family">Amaurobiidae</tp:taxon-name-part></tp:taxon-name>) from Sichuan Province, China.</article-title><source>Zootaxa</source><volume>5397</volume>(<issue>1</issue>): <fpage>116</fpage>–<lpage>126</lpage>. <ext-link xlink:href="10.11646/zootaxa.5397.1.6" ext-link-type="doi" xlink:type="simple">https://doi.org/10.11646/zootaxa.5397.1.6</ext-link></mixed-citation></ref><ref id="B7"><mixed-citation xmlns:xlink="http://www.w3.org/1999/xlink" xlink:type="simple"><person-group><name name-style="western"><surname>Wang</surname><given-names>LY</given-names></name><name name-style="western"><surname>Irfan</surname><given-names>M</given-names></name><name name-style="western"><surname>Zhou</surname><given-names>H</given-names></name><name name-style="western"><surname>Zhang</surname><given-names>ZS</given-names></name></person-group> (<year>2023</year>) <article-title>Two new species of <italic><tp:taxon-name><tp:taxon-name-part taxon-name-part-type="genus">Amaurobius</tp:taxon-name-part></tp:taxon-name></italic> C.L. Koch, 1837 from China (<tp:taxon-name><tp:taxon-name-part taxon-name-part-type="order">Araneae</tp:taxon-name-part></tp:taxon-name>, <tp:taxon-name><tp:taxon-name-part taxon-name-part-type="family">Amaurobiidae</tp:taxon-name-part></tp:taxon-name>).</article-title><source>ZooKeys</source><volume>1169</volume>: <fpage>307</fpage>–<lpage>315</lpage>. <ext-link xlink:href="10.3897/zookeys.1169.102581" ext-link-type="doi" xlink:type="simple">https://doi.org/10.3897/zookeys.1169.102581</ext-link></mixed-citation></ref><ref id="B10"><mixed-citation xmlns:xlink="http://www.w3.org/1999/xlink" xlink:type="simple"><person-group><name name-style="western"><surname>Zhang</surname><given-names>L</given-names></name><name name-style="western"><surname>Wang</surname><given-names>LY</given-names></name><name name-style="western"><surname>Zhang</surname><given-names>ZS</given-names></name></person-group> (<year>2018</year>) <article-title>The first record of <italic><tp:taxon-name><tp:taxon-name-part taxon-name-part-type="genus">Amaurobius</tp:taxon-name-part></tp:taxon-name></italic> C.L. Koch, 1837 (<tp:taxon-name><tp:taxon-name-part taxon-name-part-type="order">Araneae</tp:taxon-name-part></tp:taxon-name>, <tp:taxon-name><tp:taxon-name-part taxon-name-part-type="family">Amaurobiidae</tp:taxon-name-part></tp:taxon-name>) from China, with description of two new species.</article-title><source>Zootaxa</source><volume>4402</volume>(<issue>2</issue>): <fpage>363</fpage>–<lpage>372</lpage>. <ext-link xlink:href="10.11646/zootaxa.4402.2.8" ext-link-type="doi" xlink:type="simple">https://doi.org/10.11646/zootaxa.4402.2.8</ext-link></mixed-citation></ref></ref-list></tp:taxon-treatment>
