# Supplementary material for: ﻿Review of the spider genus Amaurobius (Araneae, Amaurobiidae) from China, with description of a new genus
Source: Zookeys. 2025 Jul 15;1245:269–87. doi: 10.3897/zookeys.1245.152487 (PMC12284591; doi:10.3897/zookeys.1245.152487)
Supplement: XML Treatment for Sinoamaurobius baima [file zookeys.1245.152487-treatment4.xml]

<!DOCTYPE tp:taxon-treatment
  PUBLIC "-//TaxonX//DTD Taxonomic Treatment Publishing DTD v0 20100105//EN" "tax-treatment-NSO.dtd">
<tp:taxon-treatment xmlns:tp="http://www.plazi.org/taxpub"><tp:treatment-meta><kwd-group><label>Taxon classification</label><kwd>
              <named-content content-type="kingdom">Animalia</named-content>
            </kwd><kwd>
              <named-content content-type="order">Araneae</named-content>
            </kwd><kwd>
              <named-content content-type="family">Amaurobiidae</named-content>
            </kwd></kwd-group><mixed-citation publication-type="journal"><person-group><name><surname>Kong</surname><given-names>Jin-Xia</given-names></name><name><surname>Mu</surname><given-names>Yan-Nan</given-names></name><name><surname>Zhu</surname><given-names>Ben-Chao</given-names></name><name><surname>Lu</surname><given-names>Wei</given-names></name><name><surname>Zhang</surname><given-names>Zhi-Sheng</given-names></name><name><surname>Wang</surname><given-names>Lu-Yu</given-names></name></person-group><article-title>﻿Review of the spider genus <italic><tp:taxon-name><tp:taxon-name-part taxon-name-part-type="genus" reg="Amaurobius">Amaurobius</tp:taxon-name-part></tp:taxon-name></italic> (<tp:taxon-name><tp:taxon-name-part taxon-name-part-type="order">Araneae</tp:taxon-name-part></tp:taxon-name>, <tp:taxon-name><tp:taxon-name-part taxon-name-part-type="family">Amaurobiidae</tp:taxon-name-part></tp:taxon-name>) from China, with description of a new genus</article-title><source>Zookeys</source><day>15</day><month>07</month><year>2025</year><volume>1245</volume><fpage>269</fpage><lpage>287</lpage><pub-id pub-id-type="doi">10.3897/zookeys.1245.152487</pub-id></mixed-citation></tp:treatment-meta><tp:nomenclature><label>﻿</label><tp:taxon-name>
            <object-id xmlns:xlink="http://www.w3.org/1999/xlink" content-type="arpha" xlink:type="simple">96EAA8EC-02D2-52D4-91AA-0075F2E272B4</object-id>
            <tp:taxon-name-part taxon-name-part-type="genus" reg="Sinoamaurobius">Sinoamaurobius</tp:taxon-name-part>
            <tp:taxon-name-part taxon-name-part-type="species" reg="baima">baima</tp:taxon-name-part>
            <object-id xmlns:xlink="http://www.w3.org/1999/xlink" content-type="zoobank" xlink:type="simple">https://zoobank.org/51947EFD-735B-4249-B07A-6FDC6C330D15</object-id>
          </tp:taxon-name><tp:taxon-authority>Kong, Zhang &amp; Wang</tp:taxon-authority><tp:taxon-status xmlns:xlink="http://www.w3.org/1999/xlink" xlink:type="simple">sp. nov.</tp:taxon-status><xref ref-type="fig" rid="F2">Figs 2</xref><xref ref-type="fig" rid="F9">, 9 白马华暗蛛</xref></tp:nomenclature><tp:treatment-sec sec-type="type material" id="SECID0EYMAE"><title>Type material.</title><p><bold><italic>Holotype</italic></bold> • ♀ (<abbrev xmlns:xlink="http://www.w3.org/1999/xlink" xlink:title="Collection of Spiders, School of Life Sciences, Southwest University" id="ABBRID0EDNAE" xlink:type="simple">SWUC</abbrev>-T-AM-21-01): <bold>China</bold>, Sichuan Prov., Pingwu <abbrev xmlns:xlink="http://www.w3.org/1999/xlink" xlink:title="conductor" id="ABBRID0EJNAE" xlink:type="simple">Co</abbrev>., Baima Tibetan Vill.; <named-content xmlns:xlink="http://www.w3.org/1999/xlink" content-type="dwc:verbatimCoordinates" xlink:type="simple"><named-content content-type="geo-json" specific-use="{&#34;type&#34;:&#34;Point&#34;,&#34;coordinates&#34;:[104.376944,32.712778]}" id="NCID0EQNAE" xlink:type="simple">32°42'46″N, 104°22′37″E</named-content></named-content>, elev. 1800 m; 24–25.9.2019; L.Y. Wang et al. leg.; <bold><italic>Paratype</italic></bold> • 1♀ (<abbrev xmlns:xlink="http://www.w3.org/1999/xlink" xlink:title="Collection of Spiders, School of Life Sciences, Southwest University" id="ABBRID0EYNAE" xlink:type="simple">SWUC</abbrev>-T-AM-21-02): same locality as holotype; 16.9.2021; L.Y. Wang et al. leg.</p></tp:treatment-sec><tp:treatment-sec sec-type="etymology" id="SECID0E3NAE"><title>Etymology.</title><p>The specific name is derived from the type locality; noun in apposition.</p></tp:treatment-sec><tp:treatment-sec sec-type="diagnosis" id="SECID0EBOAE"><title>Diagnosis.</title><p>The new species resembles <italic><tp:taxon-name><tp:taxon-name-part taxon-name-part-type="genus" reg="Sinoamaurobius">S.</tp:taxon-name-part><tp:taxon-name-part taxon-name-part-type="species" reg="guangwushanensis">guangwushanensis</tp:taxon-name-part></tp:taxon-name></italic> (<xref ref-type="bibr" rid="B7">Wang et al. 2023</xref>: 308, figs 1D, E, 2B, F, G) in having similar lateral teeth (<abbrev xmlns:xlink="http://www.w3.org/1999/xlink" xlink:title="lateral tooth" id="ABBRID0EWOAE" xlink:type="simple">LT</abbrev>) and spermathecae (S), but can be distinguished by the U-shaped copulatory ducts (Fig. <xref ref-type="fig" rid="F2">2C</xref>) (vs transverse).</p></tp:treatment-sec><tp:treatment-sec sec-type="description" id="SECID0E5OAE"><title>Description.</title><p><bold>Female</bold> holotype (Fig. <xref ref-type="fig" rid="F2">2A</xref>) total length 4.45. Carapace 2.16 long, 1.44 wide; opisthosoma 2.32 long, 1.64 wide. Carapace yellowish green. Eye sizes and interdistances: <abbrev xmlns:xlink="http://www.w3.org/1999/xlink" xlink:title="anterior median eye" id="ABBRID0EKPAE" xlink:type="simple">AME</abbrev> 0.07, <abbrev xmlns:xlink="http://www.w3.org/1999/xlink" xlink:title="anterior anterior lateral eye" id="ABBRID0EOPAE" xlink:type="simple">ALE</abbrev> 0.13, <abbrev xmlns:xlink="http://www.w3.org/1999/xlink" xlink:title="posterior median eye" id="ABBRID0ESPAE" xlink:type="simple">PME</abbrev> 0.13, <abbrev xmlns:xlink="http://www.w3.org/1999/xlink" xlink:title="posterior lateral eye" id="ABBRID0EWPAE" xlink:type="simple">PLE</abbrev> 0.12; <abbrev xmlns:xlink="http://www.w3.org/1999/xlink" xlink:title="anterior median eye" id="ABBRID0E1PAE" xlink:type="simple">AME</abbrev>–<abbrev xmlns:xlink="http://www.w3.org/1999/xlink" xlink:title="anterior median eye" id="ABBRID0E5PAE" xlink:type="simple">AME</abbrev> 0.07, <abbrev xmlns:xlink="http://www.w3.org/1999/xlink" xlink:title="anterior median eye" id="ABBRID0ECQAE" xlink:type="simple">AME</abbrev>–<abbrev xmlns:xlink="http://www.w3.org/1999/xlink" xlink:title="anterior anterior lateral eye" id="ABBRID0EGQAE" xlink:type="simple">ALE</abbrev> 0.08, <abbrev xmlns:xlink="http://www.w3.org/1999/xlink" xlink:title="posterior median eye" id="ABBRID0EKQAE" xlink:type="simple">PME</abbrev>–<abbrev xmlns:xlink="http://www.w3.org/1999/xlink" xlink:title="posterior median eye" id="ABBRID0EOQAE" xlink:type="simple">PME</abbrev> 0.12, <abbrev xmlns:xlink="http://www.w3.org/1999/xlink" xlink:title="posterior median eye" id="ABBRID0ESQAE" xlink:type="simple">PME</abbrev>–<abbrev xmlns:xlink="http://www.w3.org/1999/xlink" xlink:title="posterior lateral eye" id="ABBRID0EWQAE" xlink:type="simple">PLE</abbrev> 0.15, <abbrev xmlns:xlink="http://www.w3.org/1999/xlink" xlink:title="anterior anterior lateral eye" id="ABBRID0E1QAE" xlink:type="simple">ALE</abbrev>–<abbrev xmlns:xlink="http://www.w3.org/1999/xlink" xlink:title="posterior lateral eye" id="ABBRID0E5QAE" xlink:type="simple">PLE</abbrev> 0.07. <abbrev xmlns:xlink="http://www.w3.org/1999/xlink" xlink:title="median ocular area" id="ABBRID0ECRAE" xlink:type="simple">MOA</abbrev> 0.33 long, front width 0.20, back width 0.37. Clypeus height 0.17. Chelicerae with 3 promarginal and 3 retromarginal teeth. Leg measurements: I 5.63 (1.57, 2.01, 1.23, 0.82); II 4.34 (1.22, 1.50, 0.98, 0.64); III 3.59 (1.12, 1.08, 0.89, 0.50); IV 4.90 (1.39, 1.72, 1.21, 0.58).</p><p><bold><italic>Epigyne</italic></bold> (Fig. <xref ref-type="fig" rid="F2">2B, C</xref>). Epigynal plate 1.6 times wider than long. Median plate (<abbrev xmlns:xlink="http://www.w3.org/1999/xlink" xlink:title="median plate" id="ABBRID0ERRAE" xlink:type="simple">MP</abbrev>) about 2 times wider than long; lateral teeth (<abbrev xmlns:xlink="http://www.w3.org/1999/xlink" xlink:title="lateral tooth" id="ABBRID0EVRAE" xlink:type="simple">LT</abbrev>) sheet-shaped; copulatory ducts (<abbrev xmlns:xlink="http://www.w3.org/1999/xlink" xlink:title="copulatory duct" id="ABBRID0EZRAE" xlink:type="simple">CD</abbrev>) U-shaped, located between spermathecae and connected to each other. Spermathecae (S) globular, separated by diameter. Fertilization ducts (<abbrev xmlns:xlink="http://www.w3.org/1999/xlink" xlink:title="fertilization duct" id="ABBRID0E4RAE" xlink:type="simple">FD</abbrev>) originating posteriorly, slightly curved, directed laterally.</p><fig id="F2" position="float" orientation="portrait"><object-id xmlns:xlink="http://www.w3.org/1999/xlink" content-type="doi" xlink:type="simple">10.3897/zookeys.1245.152487.figure2</object-id><object-id xmlns:xlink="http://www.w3.org/1999/xlink" content-type="arpha" xlink:type="simple">4F5D8A17-91B2-57CC-A0BE-A2FFCADA566E</object-id><label>Figure 2.</label><caption><p><italic><tp:taxon-name><tp:taxon-name-part taxon-name-part-type="genus" reg="Sinoamaurobius">Sinoamaurobius</tp:taxon-name-part><tp:taxon-name-part taxon-name-part-type="species" reg="baima">baima</tp:taxon-name-part></tp:taxon-name></italic> Kong, Zhang &amp; Wang, sp. nov., holotype female. <bold>A.</bold> Female habitus, dorsal view; <bold>B.</bold> Epigyne, ventral view; <bold>C.</bold> Vulva, dorsal view.</p></caption><graphic xmlns:xlink="http://www.w3.org/1999/xlink" xlink:href="zookeys-1245-269_article-152487__-g002.jpg" position="float" orientation="portrait" xlink:type="simple" id="oo_1374261.jpg"><uri content-type="original_file" xlink:type="simple">https://binary.pensoft.net/fig/1374261</uri></graphic></fig><p><bold>Male</bold> unknown.</p></tp:treatment-sec><tp:treatment-sec sec-type="variation" id="SECID0EDTAE"><title>Variation.</title><p>Females (<italic>N</italic> = 2) total length 4.45–4.50.</p></tp:treatment-sec><tp:treatment-sec sec-type="distribution" id="SECID0ELTAE"><title>Distribution.</title><p>Known only from the type locality, Sichuan, China (Fig. <xref ref-type="fig" rid="F9">9</xref>).</p></tp:treatment-sec><tp:treatment-sec><!--Section generated to contain objects referenced in tp:taxon-treatment.--><fig id="F9" position="float" orientation="portrait"><object-id xmlns:xlink="http://www.w3.org/1999/xlink" content-type="doi" xlink:type="simple">10.3897/zookeys.1245.152487.figure9</object-id><object-id xmlns:xlink="http://www.w3.org/1999/xlink" content-type="arpha" xlink:type="simple">2B3A1C6F-DA70-54CB-A82E-58B8624E387B</object-id><label>Figure 9.</label><caption><p>Distribution of five <italic><tp:taxon-name><tp:taxon-name-part taxon-name-part-type="genus" reg="Amaurobius">Amaurobius</tp:taxon-name-part></tp:taxon-name></italic> and seven <italic><tp:taxon-name><tp:taxon-name-part taxon-name-part-type="genus" reg="Sinoamaurobius">Sinoamaurobius</tp:taxon-name-part></tp:taxon-name></italic> Kong, Zhang &amp; Wang, gen. nov. species in China. <bold>1.</bold><italic><tp:taxon-name><tp:taxon-name-part taxon-name-part-type="genus" reg="Sinoamaurobius">Sinoamaurobius</tp:taxon-name-part><tp:taxon-name-part taxon-name-part-type="species" reg="baima">baima</tp:taxon-name-part></tp:taxon-name></italic> Kong, Zhang &amp; Wang, sp. nov.; <bold>2.</bold><italic><tp:taxon-name><tp:taxon-name-part taxon-name-part-type="genus" reg="Sinoamaurobius">S.</tp:taxon-name-part><tp:taxon-name-part taxon-name-part-type="species" reg="chengkou">chengkou</tp:taxon-name-part></tp:taxon-name></italic> Kong, Zhang &amp; Wang, sp. nov.; <bold>3.</bold><italic><tp:taxon-name><tp:taxon-name-part taxon-name-part-type="genus" reg="Sinoamaurobius">S.</tp:taxon-name-part><tp:taxon-name-part taxon-name-part-type="species" reg="guangwushanensis">guangwushanensis</tp:taxon-name-part></tp:taxon-name></italic> (Wang, Irfan, Zhou &amp; Zhang, 2023); <bold>4.</bold><italic><tp:taxon-name><tp:taxon-name-part taxon-name-part-type="genus" reg="Sinoamaurobius">S.</tp:taxon-name-part><tp:taxon-name-part taxon-name-part-type="species" reg="songi">songi</tp:taxon-name-part></tp:taxon-name></italic> (Zhang, Wang &amp; Zhang, 2018); <bold>5.</bold><italic><tp:taxon-name><tp:taxon-name-part taxon-name-part-type="genus" reg="Sinoamaurobius">S.</tp:taxon-name-part><tp:taxon-name-part taxon-name-part-type="species" reg="spinatus">spinatus</tp:taxon-name-part></tp:taxon-name></italic> (Zhang, Wang &amp; Zhang, 2018); <bold>6.</bold><italic><tp:taxon-name><tp:taxon-name-part taxon-name-part-type="genus" reg="Sinoamaurobius">S.</tp:taxon-name-part><tp:taxon-name-part taxon-name-part-type="species" reg="wulongdongensis">wulongdongensis</tp:taxon-name-part></tp:taxon-name></italic> (Wang, Irfan, Zhou &amp; Zhang, 2023); <bold>7.</bold><italic><tp:taxon-name><tp:taxon-name-part taxon-name-part-type="genus" reg="Sinoamaurobius">S.</tp:taxon-name-part><tp:taxon-name-part taxon-name-part-type="species" reg="yintiaoling">yintiaoling</tp:taxon-name-part></tp:taxon-name></italic> Kong, Zhang &amp; Wang, sp. nov.; <bold>8.</bold><italic><tp:taxon-name><tp:taxon-name-part taxon-name-part-type="genus" reg="Amaurobius">Amaurobius</tp:taxon-name-part><tp:taxon-name-part taxon-name-part-type="species" reg="danba">danba</tp:taxon-name-part></tp:taxon-name></italic> Lu, Lin &amp; Li, 2024; <bold>9.</bold><italic><tp:taxon-name><tp:taxon-name-part taxon-name-part-type="genus" reg="Amaurobius">A.</tp:taxon-name-part><tp:taxon-name-part taxon-name-part-type="species" reg="foping">foping</tp:taxon-name-part></tp:taxon-name></italic> Kong, Zhang &amp; Wang, sp. nov.; <bold>10.</bold><italic><tp:taxon-name><tp:taxon-name-part taxon-name-part-type="genus" reg="Amaurobius">A.</tp:taxon-name-part><tp:taxon-name-part taxon-name-part-type="species" reg="pingwu">pingwu</tp:taxon-name-part></tp:taxon-name></italic> Kong, Zhang &amp; Wang, sp. nov.; <bold>11.</bold><italic><tp:taxon-name><tp:taxon-name-part taxon-name-part-type="genus" reg="Amaurobius">A.</tp:taxon-name-part><tp:taxon-name-part taxon-name-part-type="species" reg="yaan">yaan</tp:taxon-name-part></tp:taxon-name></italic> Lu, Lin &amp; Li, 2024; <bold>12.</bold><italic><tp:taxon-name><tp:taxon-name-part taxon-name-part-type="genus" reg="Amaurobius">A.</tp:taxon-name-part><tp:taxon-name-part taxon-name-part-type="species" reg="yushen">yushen</tp:taxon-name-part></tp:taxon-name></italic> Kong, Zhang &amp; Wang, sp. nov.</p></caption><graphic xmlns:xlink="http://www.w3.org/1999/xlink" xlink:href="zookeys-1245-269_article-152487__-g009.jpg" position="float" orientation="portrait" xlink:type="simple" id="oo_1374268.jpg"><uri content-type="original_file" xlink:type="simple">https://binary.pensoft.net/fig/1374268</uri></graphic></fig></tp:treatment-sec><ref-list><ref id="B7"><mixed-citation xmlns:xlink="http://www.w3.org/1999/xlink" xlink:type="simple"><person-group><name name-style="western"><surname>Wang</surname><given-names>LY</given-names></name><name name-style="western"><surname>Irfan</surname><given-names>M</given-names></name><name name-style="western"><surname>Zhou</surname><given-names>H</given-names></name><name name-style="western"><surname>Zhang</surname><given-names>ZS</given-names></name></person-group> (<year>2023</year>) <article-title>Two new species of <italic><tp:taxon-name><tp:taxon-name-part taxon-name-part-type="genus">Amaurobius</tp:taxon-name-part></tp:taxon-name></italic> C.L. Koch, 1837 from China (<tp:taxon-name><tp:taxon-name-part taxon-name-part-type="order">Araneae</tp:taxon-name-part></tp:taxon-name>, <tp:taxon-name><tp:taxon-name-part taxon-name-part-type="family">Amaurobiidae</tp:taxon-name-part></tp:taxon-name>).</article-title><source>ZooKeys</source><volume>1169</volume>: <fpage>307</fpage>–<lpage>315</lpage>. <ext-link xlink:href="10.3897/zookeys.1169.102581" ext-link-type="doi" xlink:type="simple">https://doi.org/10.3897/zookeys.1169.102581</ext-link></mixed-citation></ref></ref-list></tp:taxon-treatment>
