# Supplementary material for: ﻿Review of the spider genus Amaurobius (Araneae, Amaurobiidae) from China, with description of a new genus
Source: Zookeys. 2025 Jul 15;1245:269–87. doi: 10.3897/zookeys.1245.152487 (PMC12284591; doi:10.3897/zookeys.1245.152487)
Supplement: XML Treatment for Sinoamaurobius songi [file zookeys.1245.152487-treatment7.xml]

<!DOCTYPE tp:taxon-treatment
  PUBLIC "-//TaxonX//DTD Taxonomic Treatment Publishing DTD v0 20100105//EN" "tax-treatment-NSO.dtd">
<tp:taxon-treatment xmlns:tp="http://www.plazi.org/taxpub"><tp:treatment-meta><kwd-group><label>Taxon classification</label><kwd>
              <named-content content-type="kingdom">Animalia</named-content>
            </kwd><kwd>
              <named-content content-type="order">Araneae</named-content>
            </kwd><kwd>
              <named-content content-type="family">Amaurobiidae</named-content>
            </kwd></kwd-group><mixed-citation publication-type="journal"><person-group><name><surname>Kong</surname><given-names>Jin-Xia</given-names></name><name><surname>Mu</surname><given-names>Yan-Nan</given-names></name><name><surname>Zhu</surname><given-names>Ben-Chao</given-names></name><name><surname>Lu</surname><given-names>Wei</given-names></name><name><surname>Zhang</surname><given-names>Zhi-Sheng</given-names></name><name><surname>Wang</surname><given-names>Lu-Yu</given-names></name></person-group><article-title>﻿Review of the spider genus <italic><tp:taxon-name><tp:taxon-name-part taxon-name-part-type="genus" reg="Amaurobius">Amaurobius</tp:taxon-name-part></tp:taxon-name></italic> (<tp:taxon-name><tp:taxon-name-part taxon-name-part-type="order">Araneae</tp:taxon-name-part></tp:taxon-name>, <tp:taxon-name><tp:taxon-name-part taxon-name-part-type="family">Amaurobiidae</tp:taxon-name-part></tp:taxon-name>) from China, with description of a new genus</article-title><source>Zookeys</source><day>15</day><month>07</month><year>2025</year><volume>1245</volume><fpage>269</fpage><lpage>287</lpage><pub-id pub-id-type="doi">10.3897/zookeys.1245.152487</pub-id></mixed-citation></tp:treatment-meta><tp:nomenclature><label>﻿</label><tp:taxon-name>
            <object-id xmlns:xlink="http://www.w3.org/1999/xlink" content-type="arpha" xlink:type="simple">9A54AC16-AB3A-5D61-BFA0-29B727694E78</object-id>
            <tp:taxon-name-part taxon-name-part-type="genus" reg="Sinoamaurobius">Sinoamaurobius</tp:taxon-name-part>
            <tp:taxon-name-part taxon-name-part-type="species" reg="songi">songi</tp:taxon-name-part>
          </tp:taxon-name><tp:taxon-authority>(Zhang, Wang &amp; Zhang, 2018)</tp:taxon-authority><tp:taxon-status xmlns:xlink="http://www.w3.org/1999/xlink" xlink:type="simple">comb. nov.</tp:taxon-status><tp:nomenclature-citation-list><tp:nomenclature-citation><tp:taxon-name>
                <tp:taxon-name-part taxon-name-part-type="genus" reg="Amaurobius">Amaurobius</tp:taxon-name-part>
                <tp:taxon-name-part taxon-name-part-type="species" reg="songi">songi</tp:taxon-name-part>
              </tp:taxon-name><comment>Zhang, Wang &amp; Zhang, 2018: 367, figs 1A–E, 2A–G, 3A–D (♂♀ from Chongzhou City of Sichuan, deposited in <abbrev xmlns:xlink="http://www.w3.org/1999/xlink" xlink:title="Collection of Spiders, School of Life Sciences, Southwest University" id="ABBRID0E3FAG" xlink:type="simple">SWUC</abbrev>, examined).</comment></tp:nomenclature-citation></tp:nomenclature-citation-list></tp:nomenclature><tp:treatment-sec sec-type="description" id="SECID0EAGAG"><title>Description and diagnosis.</title><p>See <xref ref-type="bibr" rid="B10">Zhang et al. (2018)</xref>.</p></tp:treatment-sec><tp:treatment-sec sec-type="distribution" id="SECID0EKGAG"><title>Distribution.</title><p>Known only from the type locality, Sichuan, China (Fig. <xref ref-type="fig" rid="F9">9</xref>).</p></tp:treatment-sec><tp:treatment-sec sec-type="remarks" id="SECID0EUGAG"><title>Remark.</title><p>This species is transferred to <italic><tp:taxon-name><tp:taxon-name-part taxon-name-part-type="genus" reg="Sinoamaurobius">Sinoamaurobius</tp:taxon-name-part></tp:taxon-name></italic> Kong, Zhang &amp; Wang, gen. nov. due to the similarity in its copulatory organs to those of the generotype.</p></tp:treatment-sec><tp:treatment-sec><!--Section generated to contain objects referenced in tp:taxon-treatment.--><fig id="F9" position="float" orientation="portrait"><object-id xmlns:xlink="http://www.w3.org/1999/xlink" content-type="doi" xlink:type="simple">10.3897/zookeys.1245.152487.figure9</object-id><object-id xmlns:xlink="http://www.w3.org/1999/xlink" content-type="arpha" xlink:type="simple">2B3A1C6F-DA70-54CB-A82E-58B8624E387B</object-id><label>Figure 9.</label><caption><p>Distribution of five <italic><tp:taxon-name><tp:taxon-name-part taxon-name-part-type="genus" reg="Amaurobius">Amaurobius</tp:taxon-name-part></tp:taxon-name></italic> and seven <italic><tp:taxon-name><tp:taxon-name-part taxon-name-part-type="genus" reg="Sinoamaurobius">Sinoamaurobius</tp:taxon-name-part></tp:taxon-name></italic> Kong, Zhang &amp; Wang, gen. nov. species in China. <bold>1.</bold><italic><tp:taxon-name><tp:taxon-name-part taxon-name-part-type="genus" reg="Sinoamaurobius">Sinoamaurobius</tp:taxon-name-part><tp:taxon-name-part taxon-name-part-type="species" reg="baima">baima</tp:taxon-name-part></tp:taxon-name></italic> Kong, Zhang &amp; Wang, sp. nov.; <bold>2.</bold><italic><tp:taxon-name><tp:taxon-name-part taxon-name-part-type="genus" reg="Sinoamaurobius">S.</tp:taxon-name-part><tp:taxon-name-part taxon-name-part-type="species" reg="chengkou">chengkou</tp:taxon-name-part></tp:taxon-name></italic> Kong, Zhang &amp; Wang, sp. nov.; <bold>3.</bold><italic><tp:taxon-name><tp:taxon-name-part taxon-name-part-type="genus" reg="Sinoamaurobius">S.</tp:taxon-name-part><tp:taxon-name-part taxon-name-part-type="species" reg="guangwushanensis">guangwushanensis</tp:taxon-name-part></tp:taxon-name></italic> (Wang, Irfan, Zhou &amp; Zhang, 2023); <bold>4.</bold><italic><tp:taxon-name><tp:taxon-name-part taxon-name-part-type="genus" reg="Sinoamaurobius">S.</tp:taxon-name-part><tp:taxon-name-part taxon-name-part-type="species" reg="songi">songi</tp:taxon-name-part></tp:taxon-name></italic> (Zhang, Wang &amp; Zhang, 2018); <bold>5.</bold><italic><tp:taxon-name><tp:taxon-name-part taxon-name-part-type="genus" reg="Sinoamaurobius">S.</tp:taxon-name-part><tp:taxon-name-part taxon-name-part-type="species" reg="spinatus">spinatus</tp:taxon-name-part></tp:taxon-name></italic> (Zhang, Wang &amp; Zhang, 2018); <bold>6.</bold><italic><tp:taxon-name><tp:taxon-name-part taxon-name-part-type="genus" reg="Sinoamaurobius">S.</tp:taxon-name-part><tp:taxon-name-part taxon-name-part-type="species" reg="wulongdongensis">wulongdongensis</tp:taxon-name-part></tp:taxon-name></italic> (Wang, Irfan, Zhou &amp; Zhang, 2023); <bold>7.</bold><italic><tp:taxon-name><tp:taxon-name-part taxon-name-part-type="genus" reg="Sinoamaurobius">S.</tp:taxon-name-part><tp:taxon-name-part taxon-name-part-type="species" reg="yintiaoling">yintiaoling</tp:taxon-name-part></tp:taxon-name></italic> Kong, Zhang &amp; Wang, sp. nov.; <bold>8.</bold><italic><tp:taxon-name><tp:taxon-name-part taxon-name-part-type="genus" reg="Amaurobius">Amaurobius</tp:taxon-name-part><tp:taxon-name-part taxon-name-part-type="species" reg="danba">danba</tp:taxon-name-part></tp:taxon-name></italic> Lu, Lin &amp; Li, 2024; <bold>9.</bold><italic><tp:taxon-name><tp:taxon-name-part taxon-name-part-type="genus" reg="Amaurobius">A.</tp:taxon-name-part><tp:taxon-name-part taxon-name-part-type="species" reg="foping">foping</tp:taxon-name-part></tp:taxon-name></italic> Kong, Zhang &amp; Wang, sp. nov.; <bold>10.</bold><italic><tp:taxon-name><tp:taxon-name-part taxon-name-part-type="genus" reg="Amaurobius">A.</tp:taxon-name-part><tp:taxon-name-part taxon-name-part-type="species" reg="pingwu">pingwu</tp:taxon-name-part></tp:taxon-name></italic> Kong, Zhang &amp; Wang, sp. nov.; <bold>11.</bold><italic><tp:taxon-name><tp:taxon-name-part taxon-name-part-type="genus" reg="Amaurobius">A.</tp:taxon-name-part><tp:taxon-name-part taxon-name-part-type="species" reg="yaan">yaan</tp:taxon-name-part></tp:taxon-name></italic> Lu, Lin &amp; Li, 2024; <bold>12.</bold><italic><tp:taxon-name><tp:taxon-name-part taxon-name-part-type="genus" reg="Amaurobius">A.</tp:taxon-name-part><tp:taxon-name-part taxon-name-part-type="species" reg="yushen">yushen</tp:taxon-name-part></tp:taxon-name></italic> Kong, Zhang &amp; Wang, sp. nov.</p></caption><graphic xmlns:xlink="http://www.w3.org/1999/xlink" xlink:href="zookeys-1245-269_article-152487__-g009.jpg" position="float" orientation="portrait" xlink:type="simple" id="oo_1374268.jpg"><uri content-type="original_file" xlink:type="simple">https://binary.pensoft.net/fig/1374268</uri></graphic></fig></tp:treatment-sec><ref-list><ref id="B10"><mixed-citation xmlns:xlink="http://www.w3.org/1999/xlink" xlink:type="simple"><person-group><name name-style="western"><surname>Zhang</surname><given-names>L</given-names></name><name name-style="western"><surname>Wang</surname><given-names>LY</given-names></name><name name-style="western"><surname>Zhang</surname><given-names>ZS</given-names></name></person-group> (<year>2018</year>) <article-title>The first record of <italic><tp:taxon-name><tp:taxon-name-part taxon-name-part-type="genus">Amaurobius</tp:taxon-name-part></tp:taxon-name></italic> C.L. Koch, 1837 (<tp:taxon-name><tp:taxon-name-part taxon-name-part-type="order">Araneae</tp:taxon-name-part></tp:taxon-name>, <tp:taxon-name><tp:taxon-name-part taxon-name-part-type="family">Amaurobiidae</tp:taxon-name-part></tp:taxon-name>) from China, with description of two new species.</article-title><source>Zootaxa</source><volume>4402</volume>(<issue>2</issue>): <fpage>363</fpage>–<lpage>372</lpage>. <ext-link xlink:href="10.11646/zootaxa.4402.2.8" ext-link-type="doi" xlink:type="simple">https://doi.org/10.11646/zootaxa.4402.2.8</ext-link></mixed-citation></ref></ref-list></tp:taxon-treatment>
