# Supplementary material for: ﻿Review of the spider genus Amaurobius (Araneae, Amaurobiidae) from China, with description of a new genus
Source: Zookeys. 2025 Jul 15;1245:269–87. doi: 10.3897/zookeys.1245.152487 (PMC12284591; doi:10.3897/zookeys.1245.152487)
Supplement: XML Treatment for Amaurobius foping [file zookeys.1245.152487-treatment12.xml]

<!DOCTYPE tp:taxon-treatment
  PUBLIC "-//TaxonX//DTD Taxonomic Treatment Publishing DTD v0 20100105//EN" "tax-treatment-NSO.dtd">
<tp:taxon-treatment xmlns:tp="http://www.plazi.org/taxpub"><tp:treatment-meta><kwd-group><label>Taxon classification</label><kwd>
              <named-content content-type="kingdom">Animalia</named-content>
            </kwd><kwd>
              <named-content content-type="order">Araneae</named-content>
            </kwd><kwd>
              <named-content content-type="family">Amaurobiidae</named-content>
            </kwd></kwd-group><mixed-citation publication-type="journal"><person-group><name><surname>Kong</surname><given-names>Jin-Xia</given-names></name><name><surname>Mu</surname><given-names>Yan-Nan</given-names></name><name><surname>Zhu</surname><given-names>Ben-Chao</given-names></name><name><surname>Lu</surname><given-names>Wei</given-names></name><name><surname>Zhang</surname><given-names>Zhi-Sheng</given-names></name><name><surname>Wang</surname><given-names>Lu-Yu</given-names></name></person-group><article-title>﻿Review of the spider genus <italic><tp:taxon-name><tp:taxon-name-part taxon-name-part-type="genus" reg="Amaurobius">Amaurobius</tp:taxon-name-part></tp:taxon-name></italic> (<tp:taxon-name><tp:taxon-name-part taxon-name-part-type="order">Araneae</tp:taxon-name-part></tp:taxon-name>, <tp:taxon-name><tp:taxon-name-part taxon-name-part-type="family">Amaurobiidae</tp:taxon-name-part></tp:taxon-name>) from China, with description of a new genus</article-title><source>Zookeys</source><day>15</day><month>07</month><year>2025</year><volume>1245</volume><fpage>269</fpage><lpage>287</lpage><pub-id pub-id-type="doi">10.3897/zookeys.1245.152487</pub-id></mixed-citation></tp:treatment-meta><tp:nomenclature><label>﻿</label><tp:taxon-name>
            <object-id xmlns:xlink="http://www.w3.org/1999/xlink" content-type="arpha" xlink:type="simple">3C094E10-BA0F-599E-B253-3765E875A573</object-id>
            <tp:taxon-name-part taxon-name-part-type="genus" reg="Amaurobius">Amaurobius</tp:taxon-name-part>
            <tp:taxon-name-part taxon-name-part-type="species" reg="foping">foping</tp:taxon-name-part>
            <object-id xmlns:xlink="http://www.w3.org/1999/xlink" content-type="zoobank" xlink:type="simple">https://zoobank.org/1DA58E23-B0B4-4295-9AE4-421D8171DFF7</object-id>
          </tp:taxon-name><tp:taxon-authority>Kong, Zhang &amp; Wang</tp:taxon-authority><tp:taxon-status xmlns:xlink="http://www.w3.org/1999/xlink" xlink:type="simple">sp. nov.</tp:taxon-status><xref ref-type="fig" rid="F5">Figs 5</xref><xref ref-type="fig" rid="F9">, 9 佛坪暗蛛</xref></tp:nomenclature><tp:treatment-sec sec-type="type material" id="SECID0EI6AG"><title>Type material.</title><p><bold><italic>Holotype</italic></bold> • ♀ (<abbrev xmlns:xlink="http://www.w3.org/1999/xlink" xlink:title="Collection of Spiders, School of Life Sciences, Southwest University" id="ABBRID0ET6AG" xlink:type="simple">SWUC</abbrev>-T-AM-24-01): <bold>China</bold>, Shaanxi Prov., Foping <abbrev xmlns:xlink="http://www.w3.org/1999/xlink" xlink:title="conductor" id="ABBRID0EZ6AG" xlink:type="simple">Co</abbrev>., Xiongmao Valley; <named-content xmlns:xlink="http://www.w3.org/1999/xlink" content-type="dwc:verbatimCoordinates" xlink:type="simple"><named-content content-type="geo-json" specific-use="{&#34;type&#34;:&#34;Point&#34;,&#34;coordinates&#34;:[107.960278,33.672500]}" id="NCID0EAABG" xlink:type="simple">33°40′21″N, 107°57′37″E</named-content></named-content>, elev. 1332 m; 17.5.2018; Z.S. Zhang et al. leg.</p></tp:treatment-sec><tp:treatment-sec sec-type="etymology" id="SECID0EFABG"><title>Etymology.</title><p>The specific name is derived from the type locality; noun in apposition.</p></tp:treatment-sec><tp:treatment-sec sec-type="diagnosis" id="SECID0EKABG"><title>Diagnosis.</title><p>The new species resembles <italic><tp:taxon-name><tp:taxon-name-part taxon-name-part-type="genus" reg="Amaurobius">A.</tp:taxon-name-part><tp:taxon-name-part taxon-name-part-type="species" reg="yaan">yaan</tp:taxon-name-part></tp:taxon-name></italic> Lin &amp; Li, 2024 (<xref ref-type="bibr" rid="B5">Lu et al. 2024</xref>: 121, figs 4A, B, 6A, B, 8G, H), in having similarly triangular lateral teeth (<abbrev xmlns:xlink="http://www.w3.org/1999/xlink" xlink:title="lateral tooth" id="ABBRID0E6ABG" xlink:type="simple">LT</abbrev>) of the epigyne, but can be distinguished by the median plate (<abbrev xmlns:xlink="http://www.w3.org/1999/xlink" xlink:title="median plate" id="ABBRID0EDBBG" xlink:type="simple">MP</abbrev>) longer than wide (Fig. <xref ref-type="fig" rid="F5">5B</xref>) (vs as wide as long) and the copulatory ducts (<abbrev xmlns:xlink="http://www.w3.org/1999/xlink" xlink:title="copulatory duct" id="ABBRID0ELBBG" xlink:type="simple">CD</abbrev>) being inconspicuous (Fig. <xref ref-type="fig" rid="F5">5C</xref>) (vs conspicuous).</p><fig id="F5" position="float" orientation="portrait"><object-id xmlns:xlink="http://www.w3.org/1999/xlink" content-type="doi" xlink:type="simple">10.3897/zookeys.1245.152487.figure5</object-id><object-id xmlns:xlink="http://www.w3.org/1999/xlink" content-type="arpha" xlink:type="simple">40C13633-F4D3-50DA-B1A5-C986F1CB1B03</object-id><label>Figure 5.</label><caption><p><italic><tp:taxon-name><tp:taxon-name-part taxon-name-part-type="genus" reg="Amaurobius">Amaurobius</tp:taxon-name-part><tp:taxon-name-part taxon-name-part-type="species" reg="foping">foping</tp:taxon-name-part></tp:taxon-name></italic> Kong, Zhang &amp; Wang, sp. nov., holotype female. <bold>A.</bold> Female habitus, dorsal view; <bold>B.</bold> Epigyne, ventral view; <bold>C.</bold> Vulva, dorsal view.</p></caption><graphic xmlns:xlink="http://www.w3.org/1999/xlink" xlink:href="zookeys-1245-269_article-152487__-g005.jpg" position="float" orientation="portrait" xlink:type="simple" id="oo_1374264.jpg"><uri content-type="original_file" xlink:type="simple">https://binary.pensoft.net/fig/1374264</uri></graphic></fig></tp:treatment-sec><tp:treatment-sec sec-type="description" id="SECID0ERCBG"><title>Description.</title><p><bold>Female</bold> holotype (Fig. <xref ref-type="fig" rid="F5">5A</xref>) total length 14.22. Carapace 6.0 long, 4.43 wide, opisthosoma 7.89 long, 5.37 wide. Carapace reddish. Eye sizes and interdistances: <abbrev xmlns:xlink="http://www.w3.org/1999/xlink" xlink:title="anterior median eye" id="ABBRID0E4CBG" xlink:type="simple">AME</abbrev> 0.25, <abbrev xmlns:xlink="http://www.w3.org/1999/xlink" xlink:title="anterior anterior lateral eye" id="ABBRID0EBDBG" xlink:type="simple">ALE</abbrev> 0.27, <abbrev xmlns:xlink="http://www.w3.org/1999/xlink" xlink:title="posterior median eye" id="ABBRID0EFDBG" xlink:type="simple">PME</abbrev> 0.18, <abbrev xmlns:xlink="http://www.w3.org/1999/xlink" xlink:title="posterior lateral eye" id="ABBRID0EJDBG" xlink:type="simple">PLE</abbrev> 0.24; <abbrev xmlns:xlink="http://www.w3.org/1999/xlink" xlink:title="anterior median eye" id="ABBRID0ENDBG" xlink:type="simple">AME</abbrev>–<abbrev xmlns:xlink="http://www.w3.org/1999/xlink" xlink:title="anterior median eye" id="ABBRID0ERDBG" xlink:type="simple">AME</abbrev> 0.17, <abbrev xmlns:xlink="http://www.w3.org/1999/xlink" xlink:title="anterior median eye" id="ABBRID0EVDBG" xlink:type="simple">AME</abbrev>–<abbrev xmlns:xlink="http://www.w3.org/1999/xlink" xlink:title="anterior anterior lateral eye" id="ABBRID0EZDBG" xlink:type="simple">ALE</abbrev> 0.45, <abbrev xmlns:xlink="http://www.w3.org/1999/xlink" xlink:title="posterior median eye" id="ABBRID0E4DBG" xlink:type="simple">PME</abbrev>–<abbrev xmlns:xlink="http://www.w3.org/1999/xlink" xlink:title="posterior median eye" id="ABBRID0EBEBG" xlink:type="simple">PME</abbrev> 0.38, <abbrev xmlns:xlink="http://www.w3.org/1999/xlink" xlink:title="posterior median eye" id="ABBRID0EFEBG" xlink:type="simple">PME</abbrev>–<abbrev xmlns:xlink="http://www.w3.org/1999/xlink" xlink:title="posterior lateral eye" id="ABBRID0EJEBG" xlink:type="simple">PLE</abbrev> 0.74, <abbrev xmlns:xlink="http://www.w3.org/1999/xlink" xlink:title="anterior anterior lateral eye" id="ABBRID0ENEBG" xlink:type="simple">ALE</abbrev>–<abbrev xmlns:xlink="http://www.w3.org/1999/xlink" xlink:title="posterior lateral eye" id="ABBRID0EREBG" xlink:type="simple">PLE</abbrev> 0.22. <abbrev xmlns:xlink="http://www.w3.org/1999/xlink" xlink:title="median ocular area" id="ABBRID0EVEBG" xlink:type="simple">MOA</abbrev> 0.73 long, front width 0.67, back width 0.82. Clypeus height 0.36. Chelicerae with 4 promarginal and 4 retromarginal teeth. Legs brownish. Leg measurements: I 9.18 (3.72, 3.15, 1.47, 0.84); II 11.56 (3.48, 3.95 2.63, 1.50); III 10.15 (3.26, 3.17, 2.37, 1.35); IV 14.07 (3.79, 5.34, 3.16, 1.78). Opisthosoma oval, dorsum brownish, with 2 pairs of yellow spots in anterior part, 3 pairs of chevrons in posterior part, venter brownish.</p><p><bold><italic>Epigyne</italic></bold> (Fig. <xref ref-type="fig" rid="F5">5B, C</xref>). Epigynal plate 1.4 times wider than long, median plate (<abbrev xmlns:xlink="http://www.w3.org/1999/xlink" xlink:title="median plate" id="ABBRID0EEFBG" xlink:type="simple">MP</abbrev>) trapezoidal, apparently anterior margin excavated medially, wider than long; lateral teeth (<abbrev xmlns:xlink="http://www.w3.org/1999/xlink" xlink:title="lateral tooth" id="ABBRID0EIFBG" xlink:type="simple">LT</abbrev>) triangular, blunt. Spermathecae (S) globular, spaced by about half of radius, copulatory ducts (<abbrev xmlns:xlink="http://www.w3.org/1999/xlink" xlink:title="copulatory duct" id="ABBRID0EMFBG" xlink:type="simple">CD</abbrev>) inconspicuous. Fertilization ducts (<abbrev xmlns:xlink="http://www.w3.org/1999/xlink" xlink:title="fertilization duct" id="ABBRID0EQFBG" xlink:type="simple">FD</abbrev>) originating posteriorly.</p><p><bold>Male</bold> unknown.</p></tp:treatment-sec><tp:treatment-sec sec-type="distribution" id="SECID0EYFBG"><title>Distribution.</title><p>Known only from the type locality, Shaanxi, China (Fig. <xref ref-type="fig" rid="F9">9</xref>).</p></tp:treatment-sec><tp:treatment-sec><!--Section generated to contain objects referenced in tp:taxon-treatment.--><fig id="F9" position="float" orientation="portrait"><object-id xmlns:xlink="http://www.w3.org/1999/xlink" content-type="doi" xlink:type="simple">10.3897/zookeys.1245.152487.figure9</object-id><object-id xmlns:xlink="http://www.w3.org/1999/xlink" content-type="arpha" xlink:type="simple">2B3A1C6F-DA70-54CB-A82E-58B8624E387B</object-id><label>Figure 9.</label><caption><p>Distribution of five <italic><tp:taxon-name><tp:taxon-name-part taxon-name-part-type="genus" reg="Amaurobius">Amaurobius</tp:taxon-name-part></tp:taxon-name></italic> and seven <italic><tp:taxon-name><tp:taxon-name-part taxon-name-part-type="genus" reg="Sinoamaurobius">Sinoamaurobius</tp:taxon-name-part></tp:taxon-name></italic> Kong, Zhang &amp; Wang, gen. nov. species in China. <bold>1.</bold><italic><tp:taxon-name><tp:taxon-name-part taxon-name-part-type="genus" reg="Sinoamaurobius">Sinoamaurobius</tp:taxon-name-part><tp:taxon-name-part taxon-name-part-type="species" reg="baima">baima</tp:taxon-name-part></tp:taxon-name></italic> Kong, Zhang &amp; Wang, sp. nov.; <bold>2.</bold><italic><tp:taxon-name><tp:taxon-name-part taxon-name-part-type="genus" reg="Sinoamaurobius">S.</tp:taxon-name-part><tp:taxon-name-part taxon-name-part-type="species" reg="chengkou">chengkou</tp:taxon-name-part></tp:taxon-name></italic> Kong, Zhang &amp; Wang, sp. nov.; <bold>3.</bold><italic><tp:taxon-name><tp:taxon-name-part taxon-name-part-type="genus" reg="Sinoamaurobius">S.</tp:taxon-name-part><tp:taxon-name-part taxon-name-part-type="species" reg="guangwushanensis">guangwushanensis</tp:taxon-name-part></tp:taxon-name></italic> (Wang, Irfan, Zhou &amp; Zhang, 2023); <bold>4.</bold><italic><tp:taxon-name><tp:taxon-name-part taxon-name-part-type="genus" reg="Sinoamaurobius">S.</tp:taxon-name-part><tp:taxon-name-part taxon-name-part-type="species" reg="songi">songi</tp:taxon-name-part></tp:taxon-name></italic> (Zhang, Wang &amp; Zhang, 2018); <bold>5.</bold><italic><tp:taxon-name><tp:taxon-name-part taxon-name-part-type="genus" reg="Sinoamaurobius">S.</tp:taxon-name-part><tp:taxon-name-part taxon-name-part-type="species" reg="spinatus">spinatus</tp:taxon-name-part></tp:taxon-name></italic> (Zhang, Wang &amp; Zhang, 2018); <bold>6.</bold><italic><tp:taxon-name><tp:taxon-name-part taxon-name-part-type="genus" reg="Sinoamaurobius">S.</tp:taxon-name-part><tp:taxon-name-part taxon-name-part-type="species" reg="wulongdongensis">wulongdongensis</tp:taxon-name-part></tp:taxon-name></italic> (Wang, Irfan, Zhou &amp; Zhang, 2023); <bold>7.</bold><italic><tp:taxon-name><tp:taxon-name-part taxon-name-part-type="genus" reg="Sinoamaurobius">S.</tp:taxon-name-part><tp:taxon-name-part taxon-name-part-type="species" reg="yintiaoling">yintiaoling</tp:taxon-name-part></tp:taxon-name></italic> Kong, Zhang &amp; Wang, sp. nov.; <bold>8.</bold><italic><tp:taxon-name><tp:taxon-name-part taxon-name-part-type="genus" reg="Amaurobius">Amaurobius</tp:taxon-name-part><tp:taxon-name-part taxon-name-part-type="species" reg="danba">danba</tp:taxon-name-part></tp:taxon-name></italic> Lu, Lin &amp; Li, 2024; <bold>9.</bold><italic><tp:taxon-name><tp:taxon-name-part taxon-name-part-type="genus" reg="Amaurobius">A.</tp:taxon-name-part><tp:taxon-name-part taxon-name-part-type="species" reg="foping">foping</tp:taxon-name-part></tp:taxon-name></italic> Kong, Zhang &amp; Wang, sp. nov.; <bold>10.</bold><italic><tp:taxon-name><tp:taxon-name-part taxon-name-part-type="genus" reg="Amaurobius">A.</tp:taxon-name-part><tp:taxon-name-part taxon-name-part-type="species" reg="pingwu">pingwu</tp:taxon-name-part></tp:taxon-name></italic> Kong, Zhang &amp; Wang, sp. nov.; <bold>11.</bold><italic><tp:taxon-name><tp:taxon-name-part taxon-name-part-type="genus" reg="Amaurobius">A.</tp:taxon-name-part><tp:taxon-name-part taxon-name-part-type="species" reg="yaan">yaan</tp:taxon-name-part></tp:taxon-name></italic> Lu, Lin &amp; Li, 2024; <bold>12.</bold><italic><tp:taxon-name><tp:taxon-name-part taxon-name-part-type="genus" reg="Amaurobius">A.</tp:taxon-name-part><tp:taxon-name-part taxon-name-part-type="species" reg="yushen">yushen</tp:taxon-name-part></tp:taxon-name></italic> Kong, Zhang &amp; Wang, sp. nov.</p></caption><graphic xmlns:xlink="http://www.w3.org/1999/xlink" xlink:href="zookeys-1245-269_article-152487__-g009.jpg" position="float" orientation="portrait" xlink:type="simple" id="oo_1374268.jpg"><uri content-type="original_file" xlink:type="simple">https://binary.pensoft.net/fig/1374268</uri></graphic></fig></tp:treatment-sec><ref-list><ref id="B5"><mixed-citation xmlns:xlink="http://www.w3.org/1999/xlink" xlink:type="simple"><person-group><name name-style="western"><surname>Lu</surname><given-names>Y</given-names></name><name name-style="western"><surname>Lin</surname><given-names>YJ</given-names></name><name name-style="western"><surname>Li</surname><given-names>SQ</given-names></name></person-group> (<year>2024</year>) <article-title>Two new species of <italic><tp:taxon-name><tp:taxon-name-part taxon-name-part-type="genus">Amaurobius</tp:taxon-name-part></tp:taxon-name></italic> C.L. Koch, 1837 (<tp:taxon-name><tp:taxon-name-part taxon-name-part-type="order">Araneae</tp:taxon-name-part></tp:taxon-name>, <tp:taxon-name><tp:taxon-name-part taxon-name-part-type="family">Amaurobiidae</tp:taxon-name-part></tp:taxon-name>) from Sichuan Province, China.</article-title><source>Zootaxa</source><volume>5397</volume>(<issue>1</issue>): <fpage>116</fpage>–<lpage>126</lpage>. <ext-link xlink:href="10.11646/zootaxa.5397.1.6" ext-link-type="doi" xlink:type="simple">https://doi.org/10.11646/zootaxa.5397.1.6</ext-link></mixed-citation></ref></ref-list></tp:taxon-treatment>
