# Supplementary material for: ﻿Review of the spider genus Amaurobius (Araneae, Amaurobiidae) from China, with description of a new genus
Source: Zookeys. 2025 Jul 15;1245:269–87. doi: 10.3897/zookeys.1245.152487 (PMC12284591; doi:10.3897/zookeys.1245.152487)
Supplement: XML Treatment for Amaurobius yushen [file zookeys.1245.152487-treatment14.xml]

<!DOCTYPE tp:taxon-treatment
  PUBLIC "-//TaxonX//DTD Taxonomic Treatment Publishing DTD v0 20100105//EN" "tax-treatment-NSO.dtd">
<tp:taxon-treatment xmlns:tp="http://www.plazi.org/taxpub"><tp:treatment-meta><kwd-group><label>Taxon classification</label><kwd>
              <named-content content-type="kingdom">Animalia</named-content>
            </kwd><kwd>
              <named-content content-type="order">Araneae</named-content>
            </kwd><kwd>
              <named-content content-type="family">Amaurobiidae</named-content>
            </kwd></kwd-group><mixed-citation publication-type="journal"><person-group><name><surname>Kong</surname><given-names>Jin-Xia</given-names></name><name><surname>Mu</surname><given-names>Yan-Nan</given-names></name><name><surname>Zhu</surname><given-names>Ben-Chao</given-names></name><name><surname>Lu</surname><given-names>Wei</given-names></name><name><surname>Zhang</surname><given-names>Zhi-Sheng</given-names></name><name><surname>Wang</surname><given-names>Lu-Yu</given-names></name></person-group><article-title>﻿Review of the spider genus <italic><tp:taxon-name><tp:taxon-name-part taxon-name-part-type="genus" reg="Amaurobius">Amaurobius</tp:taxon-name-part></tp:taxon-name></italic> (<tp:taxon-name><tp:taxon-name-part taxon-name-part-type="order">Araneae</tp:taxon-name-part></tp:taxon-name>, <tp:taxon-name><tp:taxon-name-part taxon-name-part-type="family">Amaurobiidae</tp:taxon-name-part></tp:taxon-name>) from China, with description of a new genus</article-title><source>Zookeys</source><day>15</day><month>07</month><year>2025</year><volume>1245</volume><fpage>269</fpage><lpage>287</lpage><pub-id pub-id-type="doi">10.3897/zookeys.1245.152487</pub-id></mixed-citation></tp:treatment-meta><tp:nomenclature><label>﻿</label><tp:taxon-name>
            <object-id xmlns:xlink="http://www.w3.org/1999/xlink" content-type="arpha" xlink:type="simple">488618F9-3FC5-5B23-B2D2-C97696364156</object-id>
            <tp:taxon-name-part taxon-name-part-type="genus" reg="Amaurobius">Amaurobius</tp:taxon-name-part>
            <tp:taxon-name-part taxon-name-part-type="species" reg="yushen">yushen</tp:taxon-name-part>
            <object-id xmlns:xlink="http://www.w3.org/1999/xlink" content-type="zoobank" xlink:type="simple">https://zoobank.org/9582B37A-4B53-4750-BEBD-6E75BD4E1DA9</object-id>
          </tp:taxon-name><tp:taxon-authority>Kong, Zhang &amp; Wang</tp:taxon-authority><tp:taxon-status xmlns:xlink="http://www.w3.org/1999/xlink" xlink:type="simple">sp. nov.</tp:taxon-status><xref ref-type="fig" rid="F1">Figs 1B–D</xref><xref ref-type="fig" rid="F7">, 7</xref><xref ref-type="fig" rid="F8">, 8</xref><xref ref-type="fig" rid="F9">, 9 渝神暗蛛</xref></tp:nomenclature><tp:treatment-sec sec-type="type material" id="SECID0EGUBG"><title>Type material.</title><p><bold><italic>Holotype</italic></bold> • ♂ (<abbrev xmlns:xlink="http://www.w3.org/1999/xlink" xlink:title="Collection of Spiders, School of Life Sciences, Southwest University" id="ABBRID0ERUBG" xlink:type="simple">SWUC</abbrev>-T-AM-26-01): <bold>China</bold>, Chongqing Munic., Wuxi <abbrev xmlns:xlink="http://www.w3.org/1999/xlink" xlink:title="conductor" id="ABBRID0EXUBG" xlink:type="simple">Co</abbrev>., Yintiaoling Nature Reserve, Qianzipa Station, Zhujiazhaizi Cave; <named-content xmlns:xlink="http://www.w3.org/1999/xlink" content-type="dwc:verbatimCoordinates" xlink:type="simple"><named-content content-type="geo-json" specific-use="{&#34;type&#34;:&#34;Point&#34;,&#34;coordinates&#34;:[109.785833,31.474167]}" id="NCID0E5UBG" xlink:type="simple">31°28′27″N, 109°47′9″E</named-content></named-content>, elev. 1970 m; 22.9.2022; L.Y. Wang et al. leg.; <bold><italic>Paratypes</italic></bold> (6♂11♀): • 2♂2♀ (<abbrev xmlns:xlink="http://www.w3.org/1999/xlink" xlink:title="Collection of Spiders, School of Life Sciences, Southwest University" id="ABBRID0EGVBG" xlink:type="simple">SWUC</abbrev>-T-AM-26-02 to 05), same data as holotype; • 3♂2♀ (<abbrev xmlns:xlink="http://www.w3.org/1999/xlink" xlink:title="Collection of Spiders, School of Life Sciences, Southwest University" id="ABBRID0EKVBG" xlink:type="simple">SWUC</abbrev>-T-AM-26-06 to 10), Yintiaoling Nature Reserve, Guanshan Station, Yanzi Cave; <named-content xmlns:xlink="http://www.w3.org/1999/xlink" content-type="dwc:verbatimCoordinates" xlink:type="simple"><named-content content-type="geo-json" specific-use="{&#34;type&#34;:&#34;Point&#34;,&#34;coordinates&#34;:[109.730278,31.483611]}" id="NCID0ERVBG" xlink:type="simple">31°29′1″N, 109°43′49″E</named-content></named-content>, elev. 2204 m; 22.9.2022; L.Y. Wang et al. leg.; • 1♂2♀ (<abbrev xmlns:xlink="http://www.w3.org/1999/xlink" xlink:title="Collection of Spiders, School of Life Sciences, Southwest University" id="ABBRID0EWVBG" xlink:type="simple">SWUC</abbrev>-T-AM-26-11 to 13), Chenkou <abbrev xmlns:xlink="http://www.w3.org/1999/xlink" xlink:title="conductor" id="ABBRID0E1VBG" xlink:type="simple">Co</abbrev>., Heyu <abbrev xmlns:xlink="http://www.w3.org/1999/xlink" xlink:title="conductor" id="ABBRID0E5VBG" xlink:type="simple">Co</abbrev>., Xumu Vill., Lilaopo; <named-content xmlns:xlink="http://www.w3.org/1999/xlink" content-type="dwc:verbatimCoordinates" xlink:type="simple"><named-content content-type="geo-json" specific-use="{&#34;type&#34;:&#34;Point&#34;,&#34;coordinates&#34;:[109.050194,31.934444]}" id="NCID0EFWBG" xlink:type="simple">31°54′124″N, 109°3′0.7″E</named-content></named-content>, elev. 1591 m; 12.8.2023; Z.S. Zhang et al. leg.; <bold>Hubei</bold> • 5♀ (<abbrev xmlns:xlink="http://www.w3.org/1999/xlink" xlink:title="Collection of Spiders, School of Life Sciences, Southwest University" id="ABBRID0EMWBG" xlink:type="simple">SWUC</abbrev>-T-AM-26-14 to 18), Shennongjia, Hongping Town, Tianyan scenic area; <named-content xmlns:xlink="http://www.w3.org/1999/xlink" content-type="dwc:verbatimCoordinates" xlink:type="simple"><named-content content-type="geo-json" specific-use="{&#34;type&#34;:&#34;Point&#34;,&#34;coordinates&#34;:[110.461667,31.714722]}" id="NCID0ETWBG" xlink:type="simple">31°42’53″N, 110°27′42″E</named-content></named-content>, elev. 2114 m; 22.9.2023; L.Y. Wang et al. leg.</p></tp:treatment-sec><tp:treatment-sec sec-type="etymology" id="SECID0EYWBG"><title>Etymology.</title><p>The specific name is derived from the Chinese word ‘yu’ and ‘shen’, Yu (渝) is an abbreviation for Chongqing and Shen (神) is an abbreviation for Shennongjia (神农架).</p></tp:treatment-sec><tp:treatment-sec sec-type="diagnosis" id="SECID0E4WBG"><title>Diagnosis.</title><p>The male of this new species resembles those of <italic><tp:taxon-name><tp:taxon-name-part taxon-name-part-type="genus" reg="Amaurobius">A.</tp:taxon-name-part><tp:taxon-name-part taxon-name-part-type="species" reg="yaan">yaan</tp:taxon-name-part></tp:taxon-name></italic> Lin &amp; Li, 2024 (<xref ref-type="bibr" rid="B5">Lu et al. 2024</xref>: 121, figs 4A, B, 5A, B, 8E, F) in that the males have similar median and retrolateral tibial apophyses, and the females have similar lateral teeth and spermathecae. However, the new species can be distinguished by the dorsal tibial apophysis (<abbrev xmlns:xlink="http://www.w3.org/1999/xlink" xlink:title="dorsal tibial apophysis" id="ABBRID0ESXBG" xlink:type="simple">DTA</abbrev>) finger-like, larger than its prolateral branch (<abbrev xmlns:xlink="http://www.w3.org/1999/xlink" xlink:title="prolateral branch of dorsal tibial apophysis" id="ABBRID0EWXBG" xlink:type="simple">pb</abbrev>) (Figs <xref ref-type="fig" rid="F7">7C, E</xref>, <xref ref-type="fig" rid="F8">8C, E</xref>) (vs dorsal apophysis subequal in length to its prolateral branch). The female of this new species resembles those of <italic><tp:taxon-name><tp:taxon-name-part taxon-name-part-type="genus" reg="Amaurobius">A.</tp:taxon-name-part><tp:taxon-name-part taxon-name-part-type="species" reg="foping">foping</tp:taxon-name-part></tp:taxon-name></italic> sp. nov. (Fig. <xref ref-type="fig" rid="F5">5</xref>) in having similar elliptical spermathecae (S) and fertilization ducts (<abbrev xmlns:xlink="http://www.w3.org/1999/xlink" xlink:title="fertilization duct" id="ABBRID0ERYBG" xlink:type="simple">FD</abbrev>), but can be distinguished by the tip of lateral teeth (<abbrev xmlns:xlink="http://www.w3.org/1999/xlink" xlink:title="lateral tooth" id="ABBRID0EVYBG" xlink:type="simple">LT</abbrev>) pointed (Fig. <xref ref-type="fig" rid="F7">7F</xref>) (vs blunt); median plate about 2 times wider than long (Fig. <xref ref-type="fig" rid="F7">7F</xref>) (vs about as long as wide); copulatory ducts (<abbrev xmlns:xlink="http://www.w3.org/1999/xlink" xlink:title="copulatory duct" id="ABBRID0EBZBG" xlink:type="simple">CD</abbrev>) distinct (Fig. <xref ref-type="fig" rid="F7">7G</xref>) (vs inconspicuous).</p><fig id="F7" position="float" orientation="portrait"><object-id xmlns:xlink="http://www.w3.org/1999/xlink" content-type="doi" xlink:type="simple">10.3897/zookeys.1245.152487.figure7</object-id><object-id xmlns:xlink="http://www.w3.org/1999/xlink" content-type="arpha" xlink:type="simple">B3C19E0C-B1F5-541F-81A2-E69D8B23EED6</object-id><label>Figure 7.</label><caption><p><italic><tp:taxon-name><tp:taxon-name-part taxon-name-part-type="genus" reg="Amaurobius">Amaurobius</tp:taxon-name-part><tp:taxon-name-part taxon-name-part-type="species" reg="yushen">yushen</tp:taxon-name-part></tp:taxon-name></italic> Kong, Zhang &amp; Wang, sp. nov. from Yintiaoling. <bold>A, C–E.</bold> Holotype male; <bold>B, F, G.</bold> Paratype female. <bold>A.</bold> Male habitus, dorsal view; <bold>B.</bold> Female habitus, dorsal view; <bold>C.</bold> Left male palp, prolateral view; <bold>D.</bold> Same, ventral view; <bold>E.</bold> Same, retrolateral view; <bold>F.</bold> Epigyne, ventral view; <bold>G.</bold> Vulva, dorsal view.</p></caption><graphic xmlns:xlink="http://www.w3.org/1999/xlink" xlink:href="zookeys-1245-269_article-152487__-g007.jpg" position="float" orientation="portrait" xlink:type="simple" id="oo_1374266.jpg"><uri content-type="original_file" xlink:type="simple">https://binary.pensoft.net/fig/1374266</uri></graphic></fig><fig id="F8" position="float" orientation="portrait"><object-id xmlns:xlink="http://www.w3.org/1999/xlink" content-type="doi" xlink:type="simple">10.3897/zookeys.1245.152487.figure8</object-id><object-id xmlns:xlink="http://www.w3.org/1999/xlink" content-type="arpha" xlink:type="simple">4341000C-59D3-50EC-BD8F-46DE76DEAAC5</object-id><label>Figure 8.</label><caption><p><italic><tp:taxon-name><tp:taxon-name-part taxon-name-part-type="genus" reg="Amaurobius">Amaurobius</tp:taxon-name-part><tp:taxon-name-part taxon-name-part-type="species" reg="yushen">yushen</tp:taxon-name-part></tp:taxon-name></italic> Kong, Zhang &amp; Wang, sp. nov. from Chengkou. <bold>A, C–E.</bold> Paratype male; <bold>B, F, G.</bold> Paratype female. <bold>A.</bold> Male habitus, dorsal view; <bold>B.</bold> Female habitus, dorsal view; <bold>C.</bold> Left male palp, prolateral view; <bold>D.</bold> Same, ventral view; <bold>E.</bold> Same, retrolateral view; <bold>F.</bold> Epigyne, ventral view; <bold>G.</bold> Vulva, dorsal view.</p></caption><graphic xmlns:xlink="http://www.w3.org/1999/xlink" xlink:href="zookeys-1245-269_article-152487__-g008.jpg" position="float" orientation="portrait" xlink:type="simple" id="oo_1374267.jpg"><uri content-type="original_file" xlink:type="simple">https://binary.pensoft.net/fig/1374267</uri></graphic></fig></tp:treatment-sec><tp:treatment-sec sec-type="description" id="SECID0E42BG"><title>Description.</title><p><bold>Male</bold> holotype (Fig. <xref ref-type="fig" rid="F7">7A</xref>) total length 11.03. Carapace 5.54 long, 4.29 wide; opisthosoma 5.18 long, 4.09 wide. Carapace brownish. Eye sizes and interdistances: <abbrev xmlns:xlink="http://www.w3.org/1999/xlink" xlink:title="anterior median eye" id="ABBRID0EJ3BG" xlink:type="simple">AME</abbrev> 0.22, <abbrev xmlns:xlink="http://www.w3.org/1999/xlink" xlink:title="anterior anterior lateral eye" id="ABBRID0EN3BG" xlink:type="simple">ALE</abbrev> 0.26, <abbrev xmlns:xlink="http://www.w3.org/1999/xlink" xlink:title="posterior median eye" id="ABBRID0ER3BG" xlink:type="simple">PME</abbrev> 0.20, <abbrev xmlns:xlink="http://www.w3.org/1999/xlink" xlink:title="posterior lateral eye" id="ABBRID0EV3BG" xlink:type="simple">PLE</abbrev> 0.23; <abbrev xmlns:xlink="http://www.w3.org/1999/xlink" xlink:title="anterior median eye" id="ABBRID0EZ3BG" xlink:type="simple">AME</abbrev>–<abbrev xmlns:xlink="http://www.w3.org/1999/xlink" xlink:title="anterior median eye" id="ABBRID0E43BG" xlink:type="simple">AME</abbrev> 0.13, <abbrev xmlns:xlink="http://www.w3.org/1999/xlink" xlink:title="anterior median eye" id="ABBRID0EB4BG" xlink:type="simple">AME</abbrev>–<abbrev xmlns:xlink="http://www.w3.org/1999/xlink" xlink:title="anterior anterior lateral eye" id="ABBRID0EF4BG" xlink:type="simple">ALE</abbrev> 0.38, <abbrev xmlns:xlink="http://www.w3.org/1999/xlink" xlink:title="posterior median eye" id="ABBRID0EJ4BG" xlink:type="simple">PME</abbrev>–<abbrev xmlns:xlink="http://www.w3.org/1999/xlink" xlink:title="posterior median eye" id="ABBRID0EN4BG" xlink:type="simple">PME</abbrev> 0.34, <abbrev xmlns:xlink="http://www.w3.org/1999/xlink" xlink:title="posterior median eye" id="ABBRID0ER4BG" xlink:type="simple">PME</abbrev>–<abbrev xmlns:xlink="http://www.w3.org/1999/xlink" xlink:title="posterior lateral eye" id="ABBRID0EV4BG" xlink:type="simple">PLE</abbrev> 0.56, <abbrev xmlns:xlink="http://www.w3.org/1999/xlink" xlink:title="anterior anterior lateral eye" id="ABBRID0EZ4BG" xlink:type="simple">ALE</abbrev>–<abbrev xmlns:xlink="http://www.w3.org/1999/xlink" xlink:title="posterior lateral eye" id="ABBRID0E44BG" xlink:type="simple">PLE</abbrev> 0.13. <abbrev xmlns:xlink="http://www.w3.org/1999/xlink" xlink:title="median ocular area" id="ABBRID0EB5BG" xlink:type="simple">MOA</abbrev> 0.59 long, front width 0.56, back width 0.77. Clypeus height 0.22. Chelicerae with 4 promarginal and 3 retromarginal teeth. Legs yellowish brown. Leg measurements: I 15.42 (4.14, 5.43, 3.65, 2.20); II 14.59 (4.08, 5.20, 3.42, 1.89); III 12.79 (3.83, 4.37, 2.98, 1.61); IV 15.15 (4.22, 5.49, 3.70, 1.74). Opisthosoma oval, dorsum yellowish, with 6 brown chevrons extending posteriorly, venter yellowish brown.</p><p><bold><italic>Palp</italic></bold> (Fig. <xref ref-type="fig" rid="F7">7C–E</xref>). Tibia about 2 times longer than wide, with elongated <abbrev xmlns:xlink="http://www.w3.org/1999/xlink" xlink:title="retrolateral tibial apophysis" id="ABBRID0EQ5BG" xlink:type="simple">RTA</abbrev>, originating near tip of tibia. <abbrev xmlns:xlink="http://www.w3.org/1999/xlink" xlink:title="dorsal tibial apophysis" id="ABBRID0EU5BG" xlink:type="simple">DTA</abbrev> large, longer than wide, slightly curved dorsally, prolateral branch (<abbrev xmlns:xlink="http://www.w3.org/1999/xlink" xlink:title="prolateral branch of dorsal tibial apophysis" id="ABBRID0EY5BG" xlink:type="simple">pb</abbrev>) small, finger-like. Tegulum widest in middle part. Sperm duct visible in prolateral and retrolateral view. Tegular apophysis (<abbrev xmlns:xlink="http://www.w3.org/1999/xlink" xlink:title="tegular apophysis" id="ABBRID0E35BG" xlink:type="simple">TA</abbrev>) slightly raised. Median apophysis (<abbrev xmlns:xlink="http://www.w3.org/1999/xlink" xlink:title="median apophysis" id="ABBRID0EA6BG" xlink:type="simple">MA</abbrev>) hook-like, located near center of tegulum. Conductor (C) membranous and sheet-like. Embolus originating prolaterally, short, flat and sharply pointed, with thin apex.</p><p><bold>Female</bold> paratype (<abbrev xmlns:xlink="http://www.w3.org/1999/xlink" xlink:title="Collection of Spiders, School of Life Sciences, Southwest University" id="ABBRID0EI6BG" xlink:type="simple">SWUC</abbrev>-T-AM-26-02, Fig. <xref ref-type="fig" rid="F7">7B</xref>) total length 13.66. Carapace 6.37 long, 4.74 wide; opisthosoma 7.11 long, 5.83 wide. Eye sizes and interdistances: <abbrev xmlns:xlink="http://www.w3.org/1999/xlink" xlink:title="anterior median eye" id="ABBRID0EQ6BG" xlink:type="simple">AME</abbrev> 0.24, <abbrev xmlns:xlink="http://www.w3.org/1999/xlink" xlink:title="anterior anterior lateral eye" id="ABBRID0EU6BG" xlink:type="simple">ALE</abbrev> 0.33, <abbrev xmlns:xlink="http://www.w3.org/1999/xlink" xlink:title="posterior median eye" id="ABBRID0EY6BG" xlink:type="simple">PME</abbrev> 0.21, <abbrev xmlns:xlink="http://www.w3.org/1999/xlink" xlink:title="posterior lateral eye" id="ABBRID0E36BG" xlink:type="simple">PLE</abbrev> 0.27; <abbrev xmlns:xlink="http://www.w3.org/1999/xlink" xlink:title="anterior median eye" id="ABBRID0EBAAI" xlink:type="simple">AME</abbrev>–<abbrev xmlns:xlink="http://www.w3.org/1999/xlink" xlink:title="anterior median eye" id="ABBRID0EFAAI" xlink:type="simple">AME</abbrev> 0.14, <abbrev xmlns:xlink="http://www.w3.org/1999/xlink" xlink:title="anterior median eye" id="ABBRID0EJAAI" xlink:type="simple">AME</abbrev>–<abbrev xmlns:xlink="http://www.w3.org/1999/xlink" xlink:title="anterior anterior lateral eye" id="ABBRID0ENAAI" xlink:type="simple">ALE</abbrev> 0.46, <abbrev xmlns:xlink="http://www.w3.org/1999/xlink" xlink:title="posterior median eye" id="ABBRID0ERAAI" xlink:type="simple">PME</abbrev>–<abbrev xmlns:xlink="http://www.w3.org/1999/xlink" xlink:title="posterior median eye" id="ABBRID0EVAAI" xlink:type="simple">PME</abbrev> 0.39, <abbrev xmlns:xlink="http://www.w3.org/1999/xlink" xlink:title="posterior median eye" id="ABBRID0EZAAI" xlink:type="simple">PME</abbrev>–<abbrev xmlns:xlink="http://www.w3.org/1999/xlink" xlink:title="posterior lateral eye" id="ABBRID0E4AAI" xlink:type="simple">PLE</abbrev> 0.73, <abbrev xmlns:xlink="http://www.w3.org/1999/xlink" xlink:title="anterior anterior lateral eye" id="ABBRID0EBBAI" xlink:type="simple">ALE</abbrev>–<abbrev xmlns:xlink="http://www.w3.org/1999/xlink" xlink:title="posterior lateral eye" id="ABBRID0EFBAI" xlink:type="simple">PLE</abbrev> 0.19. <abbrev xmlns:xlink="http://www.w3.org/1999/xlink" xlink:title="median ocular area" id="ABBRID0EJBAI" xlink:type="simple">MOA</abbrev> 0.76 long, front width 0.68, back width 0.85. Clypeus height 0.29. Legs yellowish brown. Leg measurements: I 14.22 (4.24, 4.97, 3.15, 1.86); II 13.37 (4.12, 4.76, 2.79, 1.70); III 11.55 (3.28, 4.34, 2.40, 1.53); IV 13.93 (4.13, 4.93, 3.33, 1.54). Chelicerae with 4 promarginal and 3 retromarginal teeth. Opisthosoma as in male.</p><p><bold><italic>Epigyne</italic></bold> (Fig. <xref ref-type="fig" rid="F7">7F, G</xref>). Epigynal plate 2 times wider than long. Median plate (<abbrev xmlns:xlink="http://www.w3.org/1999/xlink" xlink:title="median plate" id="ABBRID0EYBAI" xlink:type="simple">MP</abbrev>) trapezoidal wider than long, with shallow excision on anterior margin medially; lateral teeth (<abbrev xmlns:xlink="http://www.w3.org/1999/xlink" xlink:title="lateral tooth" id="ABBRID0E3BAI" xlink:type="simple">LT</abbrev>) triangular, pointed. Spermathecae (S) elliptical, spaced by almost one width. Copulatory ducts (<abbrev xmlns:xlink="http://www.w3.org/1999/xlink" xlink:title="copulatory duct" id="ABBRID0EACAI" xlink:type="simple">CD</abbrev>) tubular. Fertilization ducts (<abbrev xmlns:xlink="http://www.w3.org/1999/xlink" xlink:title="fertilization duct" id="ABBRID0EECAI" xlink:type="simple">FD</abbrev>), originating posteriorly.</p></tp:treatment-sec><tp:treatment-sec sec-type="variation" id="SECID0EICAI"><title>Variation.</title><p>Male (<italic>N</italic> = 7) total length 10.64–11.03, females (<italic>N</italic> = 11) total length 13.66–13.84.</p></tp:treatment-sec><tp:treatment-sec sec-type="distribution" id="SECID0ESCAI"><title>Distribution.</title><p>China (Chongqing, Hubei) (Fig. <xref ref-type="fig" rid="F9">9</xref>).</p><fig id="F9" position="float" orientation="portrait"><object-id xmlns:xlink="http://www.w3.org/1999/xlink" content-type="doi" xlink:type="simple">10.3897/zookeys.1245.152487.figure9</object-id><object-id xmlns:xlink="http://www.w3.org/1999/xlink" content-type="arpha" xlink:type="simple">2B3A1C6F-DA70-54CB-A82E-58B8624E387B</object-id><label>Figure 9.</label><caption><p>Distribution of five <italic><tp:taxon-name><tp:taxon-name-part taxon-name-part-type="genus" reg="Amaurobius">Amaurobius</tp:taxon-name-part></tp:taxon-name></italic> and seven <italic><tp:taxon-name><tp:taxon-name-part taxon-name-part-type="genus" reg="Sinoamaurobius">Sinoamaurobius</tp:taxon-name-part></tp:taxon-name></italic> Kong, Zhang &amp; Wang, gen. nov. species in China. <bold>1.</bold><italic><tp:taxon-name><tp:taxon-name-part taxon-name-part-type="genus" reg="Sinoamaurobius">Sinoamaurobius</tp:taxon-name-part><tp:taxon-name-part taxon-name-part-type="species" reg="baima">baima</tp:taxon-name-part></tp:taxon-name></italic> Kong, Zhang &amp; Wang, sp. nov.; <bold>2.</bold><italic><tp:taxon-name><tp:taxon-name-part taxon-name-part-type="genus" reg="Sinoamaurobius">S.</tp:taxon-name-part><tp:taxon-name-part taxon-name-part-type="species" reg="chengkou">chengkou</tp:taxon-name-part></tp:taxon-name></italic> Kong, Zhang &amp; Wang, sp. nov.; <bold>3.</bold><italic><tp:taxon-name><tp:taxon-name-part taxon-name-part-type="genus" reg="Sinoamaurobius">S.</tp:taxon-name-part><tp:taxon-name-part taxon-name-part-type="species" reg="guangwushanensis">guangwushanensis</tp:taxon-name-part></tp:taxon-name></italic> (Wang, Irfan, Zhou &amp; Zhang, 2023); <bold>4.</bold><italic><tp:taxon-name><tp:taxon-name-part taxon-name-part-type="genus" reg="Sinoamaurobius">S.</tp:taxon-name-part><tp:taxon-name-part taxon-name-part-type="species" reg="songi">songi</tp:taxon-name-part></tp:taxon-name></italic> (Zhang, Wang &amp; Zhang, 2018); <bold>5.</bold><italic><tp:taxon-name><tp:taxon-name-part taxon-name-part-type="genus" reg="Sinoamaurobius">S.</tp:taxon-name-part><tp:taxon-name-part taxon-name-part-type="species" reg="spinatus">spinatus</tp:taxon-name-part></tp:taxon-name></italic> (Zhang, Wang &amp; Zhang, 2018); <bold>6.</bold><italic><tp:taxon-name><tp:taxon-name-part taxon-name-part-type="genus" reg="Sinoamaurobius">S.</tp:taxon-name-part><tp:taxon-name-part taxon-name-part-type="species" reg="wulongdongensis">wulongdongensis</tp:taxon-name-part></tp:taxon-name></italic> (Wang, Irfan, Zhou &amp; Zhang, 2023); <bold>7.</bold><italic><tp:taxon-name><tp:taxon-name-part taxon-name-part-type="genus" reg="Sinoamaurobius">S.</tp:taxon-name-part><tp:taxon-name-part taxon-name-part-type="species" reg="yintiaoling">yintiaoling</tp:taxon-name-part></tp:taxon-name></italic> Kong, Zhang &amp; Wang, sp. nov.; <bold>8.</bold><italic><tp:taxon-name><tp:taxon-name-part taxon-name-part-type="genus" reg="Amaurobius">Amaurobius</tp:taxon-name-part><tp:taxon-name-part taxon-name-part-type="species" reg="danba">danba</tp:taxon-name-part></tp:taxon-name></italic> Lu, Lin &amp; Li, 2024; <bold>9.</bold><italic><tp:taxon-name><tp:taxon-name-part taxon-name-part-type="genus" reg="Amaurobius">A.</tp:taxon-name-part><tp:taxon-name-part taxon-name-part-type="species" reg="foping">foping</tp:taxon-name-part></tp:taxon-name></italic> Kong, Zhang &amp; Wang, sp. nov.; <bold>10.</bold><italic><tp:taxon-name><tp:taxon-name-part taxon-name-part-type="genus" reg="Amaurobius">A.</tp:taxon-name-part><tp:taxon-name-part taxon-name-part-type="species" reg="pingwu">pingwu</tp:taxon-name-part></tp:taxon-name></italic> Kong, Zhang &amp; Wang, sp. nov.; <bold>11.</bold><italic><tp:taxon-name><tp:taxon-name-part taxon-name-part-type="genus" reg="Amaurobius">A.</tp:taxon-name-part><tp:taxon-name-part taxon-name-part-type="species" reg="yaan">yaan</tp:taxon-name-part></tp:taxon-name></italic> Lu, Lin &amp; Li, 2024; <bold>12.</bold><italic><tp:taxon-name><tp:taxon-name-part taxon-name-part-type="genus" reg="Amaurobius">A.</tp:taxon-name-part><tp:taxon-name-part taxon-name-part-type="species" reg="yushen">yushen</tp:taxon-name-part></tp:taxon-name></italic> Kong, Zhang &amp; Wang, sp. nov.</p></caption><graphic xmlns:xlink="http://www.w3.org/1999/xlink" xlink:href="zookeys-1245-269_article-152487__-g009.jpg" position="float" orientation="portrait" xlink:type="simple" id="oo_1374268.jpg"><uri content-type="original_file" xlink:type="simple">https://binary.pensoft.net/fig/1374268</uri></graphic></fig></tp:treatment-sec><tp:treatment-sec><!--Section generated to contain objects referenced in tp:taxon-treatment.--><fig id="F1" position="float" orientation="portrait"><object-id xmlns:xlink="http://www.w3.org/1999/xlink" content-type="doi" xlink:type="simple">10.3897/zookeys.1245.152487.figure1</object-id><object-id xmlns:xlink="http://www.w3.org/1999/xlink" content-type="arpha" xlink:type="simple">B7B08786-782E-5F6B-9430-952484F3620A</object-id><label>Figure 1.</label><caption><p>Photos of living spider. <bold>A.</bold><italic><tp:taxon-name><tp:taxon-name-part taxon-name-part-type="genus" reg="Sinoamaurobius">Sinoamaurobius</tp:taxon-name-part><tp:taxon-name-part taxon-name-part-type="species" reg="yintiaoling">yintiaoling</tp:taxon-name-part></tp:taxon-name></italic> Kong, Zhang &amp; Wang, sp. nov., female; <bold>B–D.</bold><italic><tp:taxon-name><tp:taxon-name-part taxon-name-part-type="genus" reg="Amaurobius">Amaurobius</tp:taxon-name-part><tp:taxon-name-part taxon-name-part-type="species" reg="yushen">yushen</tp:taxon-name-part></tp:taxon-name></italic> Kong, Zhang &amp; Wang, sp. nov. from Yintiaoling: <bold>B, C.</bold> Male; <bold>D.</bold> Female. Photographed by Qian-Le Lu.</p></caption><graphic xmlns:xlink="http://www.w3.org/1999/xlink" xlink:href="zookeys-1245-269_article-152487__-g001.jpg" position="float" orientation="portrait" xlink:type="simple" id="oo_1374260.jpg"><uri content-type="original_file" xlink:type="simple">https://binary.pensoft.net/fig/1374260</uri></graphic></fig><fig id="F5" position="float" orientation="portrait"><object-id xmlns:xlink="http://www.w3.org/1999/xlink" content-type="doi" xlink:type="simple">10.3897/zookeys.1245.152487.figure5</object-id><object-id xmlns:xlink="http://www.w3.org/1999/xlink" content-type="arpha" xlink:type="simple">40C13633-F4D3-50DA-B1A5-C986F1CB1B03</object-id><label>Figure 5.</label><caption><p><italic><tp:taxon-name><tp:taxon-name-part taxon-name-part-type="genus" reg="Amaurobius">Amaurobius</tp:taxon-name-part><tp:taxon-name-part taxon-name-part-type="species" reg="foping">foping</tp:taxon-name-part></tp:taxon-name></italic> Kong, Zhang &amp; Wang, sp. nov., holotype female. <bold>A.</bold> Female habitus, dorsal view; <bold>B.</bold> Epigyne, ventral view; <bold>C.</bold> Vulva, dorsal view.</p></caption><graphic xmlns:xlink="http://www.w3.org/1999/xlink" xlink:href="zookeys-1245-269_article-152487__-g005.jpg" position="float" orientation="portrait" xlink:type="simple" id="oo_1374264.jpg"><uri content-type="original_file" xlink:type="simple">https://binary.pensoft.net/fig/1374264</uri></graphic></fig></tp:treatment-sec><ref-list><ref id="B5"><mixed-citation xmlns:xlink="http://www.w3.org/1999/xlink" xlink:type="simple"><person-group><name name-style="western"><surname>Lu</surname><given-names>Y</given-names></name><name name-style="western"><surname>Lin</surname><given-names>YJ</given-names></name><name name-style="western"><surname>Li</surname><given-names>SQ</given-names></name></person-group> (<year>2024</year>) <article-title>Two new species of <italic><tp:taxon-name><tp:taxon-name-part taxon-name-part-type="genus">Amaurobius</tp:taxon-name-part></tp:taxon-name></italic> C.L. Koch, 1837 (<tp:taxon-name><tp:taxon-name-part taxon-name-part-type="order">Araneae</tp:taxon-name-part></tp:taxon-name>, <tp:taxon-name><tp:taxon-name-part taxon-name-part-type="family">Amaurobiidae</tp:taxon-name-part></tp:taxon-name>) from Sichuan Province, China.</article-title><source>Zootaxa</source><volume>5397</volume>(<issue>1</issue>): <fpage>116</fpage>–<lpage>126</lpage>. <ext-link xlink:href="10.11646/zootaxa.5397.1.6" ext-link-type="doi" xlink:type="simple">https://doi.org/10.11646/zootaxa.5397.1.6</ext-link></mixed-citation></ref></ref-list></tp:taxon-treatment>
